# Supplementary material for: 2-Chloro-4-{(E)-[(4-chloro­phen­yl)imino]­meth­yl}phenol
Source: Acta Crystallogr Sect E Struct Rep Online. 2012 Feb 10;68(Pt 3):o678. doi: 10.1107/S1600536812005193 (PMC3295463; doi:10.1107/S1600536812005193)
Supplement: Supplementary file 2 [file e-68-0o678-Isup2.hkl]

 #
# h,k,l, Fc-squared, Fo-squared, sigma(Fo-squared) and status flag
#
data_I
_shelx_title ' sah6 in P 21 21 2'
_shelx_refln_list_code          4
_shelx_F_calc_maximum      216.67
_exptl_crystal_F_000       544.00
_reflns_d_resolution_high  0.8109
 
loop_
 _symmetry_equiv_pos_as_xyz
 'x, y, z'
 '-x, -y, z'
 'x+1/2, -y+1/2, -z'
 '-x+1/2, y+1/2, -z'
 
_cell_length_a     9.7438
_cell_length_b     9.9953
_cell_length_c    12.1342
_cell_angle_alpha  90.000
_cell_angle_beta   90.000
_cell_angle_gamma  90.000
 
_shelx_F_squared_multiplier     1.000
 
loop_
 _refln_index_h
 _refln_index_k
 _refln_index_l
 _refln_F_squared_calc
 _refln_F_squared_meas
 _refln_F_squared_sigma
 _refln_observed_status
   2   0   0      293.60      267.38      8.76 o
   4   0   0     3498.98     3452.49     67.74 o
   6   0   0      169.99      168.13      5.03 o
   8   0   0        8.87        9.46      3.94 o
  10   0   0       47.26       57.25      4.86 o
  12   0   0       64.93       52.04      5.65 o
   1   1   0      142.72      202.86      4.19 o
   2   1   0       76.06       93.52      3.30 o
   3   1   0      488.59      571.12     13.25 o
   4   1   0       97.64       94.15      2.69 o
   5   1   0      825.76      801.75     12.82 o
   6   1   0      275.33      273.57      3.56 o
   7   1   0       96.32       96.25      2.70 o
   8   1   0      114.69      118.28      3.06 o
   9   1   0       95.06      100.49      3.29 o
  10   1   0      224.20      224.68      5.09 o
  11   1   0       68.87       63.73      3.62 o
   0   2   0     1591.86     1570.59     14.57 o
   1   2   0       11.19       23.83      4.06 o
   2   2   0    46947.35    41715.03   2070.51 o
   3   2   0     1186.77     1226.85     20.17 o
   4   2   0      120.27      109.01      3.12 o
   5   2   0       70.78       72.12      2.62 o
   6   2   0      136.38      134.37      2.92 o
   7   2   0       11.41       12.97      2.61 o
   8   2   0       62.06       65.89      2.81 o
   9   2   0       13.63       15.52      2.84 o
  10   2   0       47.10       46.95      3.13 o
  11   2   0        0.90        4.16      3.66 o
   1   3   0       45.51       54.09      4.30 o
   2   3   0      136.09      152.73      3.58 o
   3   3   0     3967.49     4116.65     46.89 o
   4   3   0      312.27      312.60      3.36 o
   5   3   0      125.03      132.97      4.01 o
   6   3   0        8.89       10.75      2.57 o
   7   3   0      628.60      644.08     10.78 o
   8   3   0      679.67      692.68      7.63 o
   9   3   0       89.14       85.66      3.12 o
  10   3   0       20.24       20.51      3.18 o
  11   3   0        3.15        6.03      3.46 o
   0   4   0     3275.37     3182.65     14.95 o
   1   4   0      314.75      281.71      4.90 o
   2   4   0      430.45      391.38      5.02 o
   3   4   0       86.97       88.79      3.23 o
   4   4   0     4558.41     4436.07     72.57 o
   5   4   0      185.56      191.91      5.50 o
   6   4   0       28.51       32.51      3.07 o
   7   4   0      159.01      164.90      3.00 o
   8   4   0      226.24      217.96      3.59 o
   9   4   0       12.41       10.29      3.09 o
  10   4   0        0.03        4.89      3.16 o
  11   4   0        1.95        4.53      3.52 o
   1   5   0     1109.31     1100.12      9.88 o
   2   5   0      503.31      514.58      5.78 o
   3   5   0       10.09       11.30      3.26 o
   4   5   0        0.04        0.60      3.24 o
   5   5   0     1958.17     1987.72     39.17 o
   6   5   0     1147.46     1162.54     37.58 o
   7   5   0        0.23       -0.05      3.16 o
   8   5   0        4.92        7.46      3.22 o
   9   5   0        0.46        5.18      3.17 o
  10   5   0       20.70       25.74      3.49 o
   0   6   0        0.86        1.70      5.42 o
   1   6   0      546.77      525.62      5.23 o
   2   6   0      183.13      177.31      4.22 o
   3   6   0        7.13        6.43      3.28 o
   4   6   0      107.17      105.59      3.60 o
   5   6   0      272.84      296.94     11.62 o
   6   6   0     1182.28     1115.15     32.33 o
   7   6   0       27.72       22.78      3.70 o
   8   6   0        0.33       -0.46      4.39 o
   9   6   0        5.17        3.59      4.10 o
  10   6   0        6.80       10.36      3.62 o
   1   7   0      170.60      160.91      4.15 o
   2   7   0        0.12        1.77      3.91 o
   3   7   0      766.94      762.43     12.17 o
   4   7   0      889.96      911.62     17.91 o
   5   7   0        0.80        3.97      3.68 o
   6   7   0       21.54       21.44      4.14 o
   7   7   0       55.54       57.51      4.10 o
   8   7   0       53.14       60.69      4.99 o
   9   7   0       14.68       13.46      5.18 o
   0   8   0        0.11        4.95      5.89 o
   1   8   0      156.26      156.48      4.53 o
   2   8   0        0.03        1.90      4.16 o
   3   8   0      569.83      577.39     14.10 o
   4   8   0      187.90      184.13      6.91 o
   5   8   0        7.02       11.04      3.83 o
   6   8   0       27.01       28.56      4.22 o
   7   8   0        0.84        4.26      4.22 o
   8   8   0        6.69        5.25      5.26 o
   9   8   0        3.96        9.31      5.61 o
   1   9   0      184.13      183.48      5.03 o
   2   9   0      119.17      132.67      5.03 o
   3   9   0        3.05        5.99      3.95 o
   4   9   0       39.13       30.81      4.09 o
   5   9   0       16.36       20.11      4.13 o
   6   9   0       45.31       60.12      4.68 o
   7   9   0       13.43       19.61      4.61 o
   8   9   0        0.34        6.11      5.42 o
   0  10   0        0.05        4.23      6.46 o
   1  10   0      192.47      198.74      5.88 o
   2  10   0       27.27       26.65      4.75 o
   3  10   0        6.56        5.18      4.26 o
   4  10   0        5.11        6.78      4.28 o
   5  10   0       25.39       27.09      4.78 o
   6  10   0        5.64        7.27      5.18 o
   7  10   0       20.81       19.19      5.48 o
   1  11   0       19.82       23.56      5.16 o
   2  11   0        9.10        9.32      5.17 o
   3  11   0        2.67        4.44      4.61 o
   4  11   0        6.23        9.80      4.65 o
   5  11   0        1.55        2.08      4.96 o
   0  12   0       43.63       35.08      8.09 o
   1  12   0       12.91       15.83      5.66 o
   2  12   0        1.93        3.34      5.08 o
   0   0   1      130.44      140.02      7.68 o
   1   0   1       28.12       30.15      2.75 o
   2   0   1     1052.47     1159.33     16.96 o
   3   0   1     1439.78     1511.93     22.63 o
   4   0   1       22.45       22.79      2.26 o
   5   0   1       39.37       35.32      2.65 o
   6   0   1       61.01       69.14      2.80 o
   7   0   1        6.46        7.68      2.79 o
   8   0   1       22.72       23.24      2.85 o
   9   0   1        0.08        4.84      2.96 o
  10   0   1        9.25       10.63      3.28 o
  11   0   1       17.74       18.90      3.58 o
 -11   1   1        0.79       -0.13      3.56 o
 -10   1   1       81.10       79.84      3.50 o
  -9   1   1      135.44      134.90      3.22 o
  -8   1   1       17.36       20.04      2.70 o
  -7   1   1      423.20      403.29      4.95 o
  -6   1   1      249.44      258.61      4.94 o
  -5   1   1      677.29      639.81      5.19 o
  -4   1   1      217.55      233.46      4.69 o
  -3   1   1      772.12      740.84     14.62 o
  -2   1   1     3686.24     3872.18     92.81 o
  -1   1   1      548.96      615.64     17.54 o
   0   1   1      218.39      205.33      5.62 o
   1   1   1      535.77      605.57     10.03 o
   2   1   1     3702.00     3943.49     70.51 o
   3   1   1      800.00      794.43     10.83 o
   4   1   1      210.63      222.65      3.92 o
   5   1   1      684.53      659.84      9.83 o
   6   1   1      250.41      260.40      4.37 o
   7   1   1      421.23      401.36      8.01 o
   8   1   1       17.50       15.34      2.85 o
   9   1   1      137.26      132.53      3.23 o
  10   1   1       82.47       84.94      3.34 o
  11   1   1        0.61        5.33      3.58 o
 -11   2   1        2.99        6.11      3.49 o
 -10   2   1      101.17       96.92      3.31 o
  -9   2   1       59.86       62.60      3.01 o
  -8   2   1       82.91       84.10      3.10 o
  -7   2   1        1.57        2.93      2.88 o
  -6   2   1       58.64       61.61      2.90 o
  -5   2   1      214.12      212.08      3.42 o
  -4   2   1        5.65        6.45      3.23 o
  -3   2   1      227.71      224.43      4.29 o
  -2   2   1     9164.71     9417.85    201.42 o
  -1   2   1     1109.76     1269.33     18.91 o
   0   2   1     2281.75     2444.54     15.60 o
   1   2   1     1043.50     1210.41     33.86 o
   2   2   1     8992.80     9347.43    126.52 o
   3   2   1      213.32      218.92      3.85 o
   4   2   1        5.30        7.99      2.38 o
   5   2   1      217.95      224.92      3.27 o
   6   2   1       56.15       59.49      2.47 o
   7   2   1        0.92        0.44      2.40 o
   8   2   1       84.07       85.10      2.91 o
   9   2   1       59.14       57.25      2.96 o
  10   2   1       98.19       96.19      4.15 o
  11   2   1        2.92        4.28      3.44 o
 -11   3   1        5.74        6.57      3.38 o
 -10   3   1        7.51        9.25      3.17 o
  -9   3   1       18.58       19.22      3.23 o
  -8   3   1      257.43      257.21      7.14 o
  -7   3   1      259.40      261.69      4.28 o
  -6   3   1       92.64       87.75      3.64 o
  -5   3   1      326.53      313.27      5.73 o
  -4   3   1     1307.60     1305.69     23.39 o
  -3   3   1       74.62       80.48      3.73 o
  -2   3   1      119.36      119.50      4.56 o
  -1   3   1      876.69      969.21     13.04 o
   0   3   1       34.64       36.43      3.97 o
   1   3   1      868.33      950.26     16.36 o
   2   3   1      131.22      143.77      3.70 o
   3   3   1       88.15       90.28      2.97 o
   4   3   1     1304.99     1297.11     18.30 o
   5   3   1      336.56      329.71      3.88 o
   6   3   1       92.82       93.38      2.65 o
   7   3   1      268.03      275.70      3.59 o
   8   3   1      263.11      264.03      4.09 o
   9   3   1       19.65       23.89      3.10 o
  10   3   1        7.69       10.62      3.25 o
  11   3   1        5.38        7.39      3.45 o
 -11   4   1        1.28        2.45      3.40 o
 -10   4   1       25.73       22.87      3.20 o
  -9   4   1       45.19       43.38      3.29 o
  -8   4   1      119.92      117.03      3.27 o
  -7   4   1      159.22      158.43      4.40 o
  -6   4   1       96.00       94.63      3.80 o
  -5   4   1       14.38       16.95      3.00 o
  -4   4   1     2525.64     2559.27     66.20 o
  -3   4   1       23.43       30.72      3.26 o
  -2   4   1      121.96      114.28      3.56 o
  -1   4   1     1124.91     1126.85     19.82 o
   0   4   1      511.15      482.54      5.19 o
   1   4   1     1131.58     1147.12     18.99 o
   2   4   1      124.98      122.89      3.98 o
   3   4   1       28.70       32.27      3.21 o
   4   4   1     2498.63     2540.07     26.38 o
   5   4   1       12.21       14.65      2.63 o
   6   4   1       98.51      100.75      2.97 o
   7   4   1      160.55      165.37      2.90 o
   8   4   1      114.19      118.33      2.88 o
   9   4   1       45.28       46.64      3.03 o
  10   4   1       25.97       22.54      3.32 o
  11   4   1        1.30        2.96      3.60 o
 -10   5   1       15.53       19.83      3.39 o
  -9   5   1        3.56        6.28      3.40 o
  -8   5   1       20.37       21.86      3.20 o
  -7   5   1       85.84       83.25      3.75 o
  -6   5   1      535.10      529.64     10.72 o
  -5   5   1      134.35      133.31      7.11 o
  -4   5   1      158.48      153.98      6.62 o
  -3   5   1      482.27      490.28     11.25 o
  -2   5   1      269.82      268.72      5.28 o
  -1   5   1       18.30       25.53      3.77 o
   0   5   1      118.91      103.73      4.28 o
   1   5   1       20.05       26.39      3.64 o
   2   5   1      277.82      284.19      4.47 o
   3   5   1      480.35      481.24     10.50 o
   4   5   1      165.92      167.49      3.64 o
   5   5   1      143.77      144.38      3.89 o
   6   5   1      545.57      555.02      5.79 o
   7   5   1       92.21       95.47      3.33 o
   8   5   1       18.80       18.25      2.71 o
   9   5   1        3.79        5.71      3.15 o
  10   5   1       15.12       12.57      3.47 o
 -10   6   1       11.15       11.96      4.37 o
  -9   6   1        4.10        5.61      3.79 o
  -8   6   1       18.77       24.55      4.09 o
  -7   6   1       70.45       71.35      4.92 o
  -6   6   1       89.15       86.44      4.00 o
  -5   6   1      178.39      187.33      8.35 o
  -4   6   1       70.57       74.43      3.63 o
  -3   6   1      234.47      239.84      3.93 o
  -2   6   1      124.96      135.10      4.20 o
  -1   6   1      234.98      216.50      4.48 o
   0   6   1      161.37      178.78      7.17 o
   1   6   1      240.48      223.62      7.14 o
   2   6   1      122.76      127.17      4.12 o
   3   6   1      232.21      238.14      3.89 o
   4   6   1       72.39       77.67      3.71 o
   5   6   1      184.94      181.73      4.39 o
   6   6   1       87.73       84.28      3.63 o
   7   6   1       70.68       76.77      3.99 o
   8   6   1       18.90       24.01      3.35 o
   9   6   1        4.00        2.98      3.72 o
  10   6   1       10.86       16.21      3.99 o
  -9   7   1        2.29        2.55      4.98 o
  -8   7   1       50.85       45.83      4.55 o
  -7   7   1        5.17        7.46      4.88 o
  -6   7   1       21.51       28.54      3.98 o
  -5   7   1      180.44      188.10      7.44 o
  -4   7   1      358.27      350.62      7.08 o
  -3   7   1      116.09      120.68      3.76 o
  -2   7   1      137.75      131.00      4.30 o
  -1   7   1       48.22       53.45      3.96 o
   0   7   1      301.56      282.44      5.76 o
   1   7   1       47.16       50.54      3.95 o
   2   7   1      143.50      135.82      4.45 o
   3   7   1      116.73      121.56      3.91 o
   4   7   1      370.60      372.50      8.84 o
   5   7   1      184.68      185.09      5.36 o
   6   7   1       21.19       20.32      3.66 o
   7   7   1        5.65        7.45      4.01 o
   8   7   1       50.08       47.90      3.86 o
   9   7   1        2.22        6.12      3.92 o
  -9   8   1       32.88       29.05      5.50 o
  -8   8   1       86.18       76.85      5.33 o
  -7   8   1       19.38       18.09      5.22 o
  -6   8   1       21.06       23.09      4.03 o
  -5   8   1        1.47        3.84      4.02 o
  -4   8   1       42.13       41.03      3.87 o
  -3   8   1       52.81       55.09      3.77 o
  -2   8   1      185.29      188.44      4.74 o
  -1   8   1       84.58       82.53      4.27 o
   0   8   1       11.71       17.14      3.89 o
   1   8   1       79.84       84.83      4.41 o
   2   8   1      186.78      189.47      4.53 o
   3   8   1       56.47       59.64      3.74 o
   4   8   1       41.30       39.33      3.76 o
   5   8   1        1.52        3.67      3.97 o
   6   8   1       20.46       20.49      4.13 o
   7   8   1       19.70       12.96      4.73 o
   8   8   1       87.35       79.12      4.25 o
   9   8   1       32.89       32.05      5.09 o
  -8   9   1        4.14        9.56      5.49 o
  -7   9   1       10.43       11.95      5.25 o
  -6   9   1       23.63       22.17      5.34 o
  -5   9   1        0.38        2.20      4.28 o
  -4   9   1       47.13       56.45      4.13 o
  -3   9   1       26.65       25.29      4.18 o
  -2   9   1      223.30      218.00      7.41 o
  -1   9   1       41.48       41.58      4.44 o
   0   9   1       40.75       42.90      4.54 o
   1   9   1       41.56       42.98      4.51 o
   2   9   1      227.80      216.01      5.26 o
   3   9   1       26.94       25.84      3.90 o
   4   9   1       47.61       52.70      4.14 o
   5   9   1        0.32        4.48      4.23 o
   6   9   1       23.18       23.78      4.49 o
   7   9   1       10.79        5.33      5.02 o
   8   9   1        4.57        8.60      4.58 o
  -6  10   1       11.63       19.39      5.70 o
  -5  10   1        0.51        3.67      4.74 o
  -4  10   1       21.88       27.11      4.52 o
  -3  10   1       23.10       22.54      4.24 o
  -2  10   1       52.10       50.12      5.08 o
  -1  10   1       48.09       50.31      4.86 o
   0  10   1       63.42       67.81      4.71 o
   1  10   1       50.57       51.57      4.73 o
   2  10   1       51.89       50.64      4.97 o
   3  10   1       21.92       21.73      4.35 o
   4  10   1       22.10       22.13      4.44 o
   5  10   1        0.60        2.08      4.62 o
   6  10   1       11.32       16.95      4.83 o
  -5  11   1       11.19       12.27      6.01 o
  -4  11   1       13.33       20.34      5.13 o
  -3  11   1        1.58        2.53      4.59 o
  -2  11   1       17.90       19.10      4.59 o
  -1  11   1       10.12       12.42      5.31 o
   0  11   1       96.10       93.13      5.41 o
   1  11   1       10.06        8.90      5.41 o
   2  11   1       17.79       21.20      5.46 o
   3  11   1        1.74        3.67      4.63 o
   4  11   1       13.34       13.55      4.78 o
   5  11   1       11.25       12.45      5.06 o
  -2  12   1        4.00        4.35      5.01 o
  -1  12   1       26.28       22.93      5.83 o
   0  12   1        6.65        9.55      5.83 o
   1  12   1       25.53       21.25      6.01 o
   2  12   1        4.05        4.39      5.57 o
   0   0   2     3684.46     3886.35     46.86 o
   1   0   2     1189.26     1362.02     14.82 o
   2   0   2     5693.45     5553.98     57.51 o
   3   0   2      205.34      210.85      4.32 o
   4   0   2      127.33      136.21      2.86 o
   5   0   2       59.85       57.13      2.71 o
   6   0   2      256.80      262.22      4.59 o
   7   0   2       95.85       94.63      3.17 o
   8   0   2        1.13        2.18      2.81 o
   9   0   2        8.73       10.79      3.14 o
  10   0   2       46.83       52.07      3.33 o
  11   0   2       47.76       45.61      3.58 o
 -11   1   2        3.34        2.81      3.49 o
 -10   1   2      112.65      113.82      3.94 o
  -9   1   2       36.14       42.15      3.13 o
  -8   1   2      254.89      243.05      7.79 o
  -7   1   2      142.01      140.64      2.98 o
  -6   1   2      623.95      614.75      9.60 o
  -5   1   2      508.95      488.22      7.57 o
  -4   1   2      765.99      702.06     12.01 o
  -3   1   2      884.29      877.42     17.47 o
  -2   1   2     2820.37     3004.25     33.43 o
  -1   1   2      159.30      143.36      4.10 o
   0   1   2    10640.51    11049.82    449.00 o
   1   1   2      157.44      144.24      3.55 o
   2   1   2     2844.86     3040.81     52.88 o
   3   1   2      873.53      867.08     13.84 o
   4   1   2      754.14      695.03      7.15 o
   5   1   2      508.53      493.17      6.09 o
   6   1   2      632.54      622.90     11.20 o
   7   1   2      148.63      151.41      2.66 o
   8   1   2      256.12      247.97      3.63 o
   9   1   2       35.17       37.87      3.07 o
  10   1   2      114.39      111.75      4.39 o
  11   1   2        3.30        3.77      3.63 o
 -11   2   2        2.57        7.13      3.65 o
 -10   2   2       19.78       25.45      3.44 o
  -9   2   2      128.76      129.82      3.32 o
  -8   2   2       10.17        7.90      3.02 o
  -7   2   2       48.77       51.62      3.29 o
  -6   2   2       61.42       55.85      2.95 o
  -5   2   2      122.44      120.60      3.19 o
  -4   2   2     2157.91     2185.60     42.72 o
  -3   2   2      394.11      410.63     12.60 o
  -2   2   2      547.35      597.03     21.12 o
  -1   2   2     3337.94     3424.49     54.45 o
   0   2   2     4293.01     4109.68     84.11 o
   1   2   2     3360.60     3515.99     54.84 o
   2   2   2      540.48      601.27      7.80 o
   3   2   2      374.66      390.44      6.99 o
   4   2   2     2115.62     2188.72     28.04 o
   5   2   2      125.01      126.58      2.42 o
   6   2   2       65.28       64.48      2.30 o
   7   2   2       50.33       54.07      2.56 o
   8   2   2        9.84       10.10      2.64 o
   9   2   2      128.34      129.88      3.11 o
  10   2   2       19.83       23.04      3.15 o
  11   2   2        2.49        1.62      3.59 o
 -11   3   2        0.17        1.57      3.38 o
 -10   3   2       95.47       90.08      3.51 o
  -9   3   2        8.75       10.22      3.22 o
  -8   3   2      199.89      190.25      4.29 o
  -7   3   2      147.11      149.26      3.35 o
  -6   3   2      360.50      357.98      4.24 o
  -5   3   2      439.65      431.87     12.77 o
  -4   3   2      893.17      944.08     20.13 o
  -3   3   2      933.95      936.10     21.96 o
  -2   3   2     3033.30     2963.49     59.70 o
  -1   3   2      659.09      673.95     10.49 o
   0   3   2      158.47      155.07      7.44 o
   1   3   2      645.77      682.00     10.37 o
   2   3   2     3020.29     3105.87     40.69 o
   3   3   2      921.41      944.55     11.15 o
   4   3   2      904.74      956.71     10.82 o
   5   3   2      447.61      447.99      7.04 o
   6   3   2      368.63      368.54      3.81 o
   7   3   2      146.71      145.90      2.81 o
   8   3   2      205.35      204.97      2.98 o
   9   3   2        9.95       12.66      3.01 o
  10   3   2       93.04       88.48      3.87 o
  11   3   2        0.16        4.38      3.46 o
 -11   4   2       16.34       19.37      3.56 o
 -10   4   2       19.78       20.30      3.60 o
  -9   4   2       26.01       28.29      3.33 o
  -8   4   2      117.08      117.17      3.38 o
  -7   4   2      124.08      124.13      5.28 o
  -6   4   2      112.04      111.55      3.79 o
  -5   4   2      310.84      298.14     10.10 o
  -4   4   2      367.47      371.99      8.07 o
  -3   4   2      615.25      594.53     10.11 o
  -2   4   2     2255.98     2269.80     38.39 o
  -1   4   2      868.46      864.21      7.61 o
   0   4   2        7.08        7.56      4.00 o
   1   4   2      848.30      856.85      7.23 o
   2   4   2     2203.85     2267.67     12.25 o
   3   4   2      619.39      607.09      8.24 o
   4   4   2      360.66      365.35      4.58 o
   5   4   2      309.92      308.50      4.24 o
   6   4   2      111.45      112.97      2.79 o
   7   4   2      123.83      128.97      2.69 o
   8   4   2      117.69      122.68      3.11 o
   9   4   2       25.50       25.00      2.95 o
  10   4   2       18.48       18.29      3.23 o
  11   4   2       16.04       18.43      3.67 o
 -10   5   2        1.02       -1.09      3.77 o
  -9   5   2        2.63        7.69      3.37 o
  -8   5   2      109.32      104.50      4.59 o
  -7   5   2       24.29       21.09      4.94 o
  -6   5   2      227.20      200.02      6.73 o
  -5   5   2      191.01      187.55      4.71 o
  -4   5   2      952.36      946.36     22.72 o
  -3   5   2      307.77      284.40     10.17 o
  -2   5   2       42.22       44.99      3.56 o
  -1   5   2       96.52      102.44      4.05 o
   0   5   2      651.42      679.77     19.81 o
   1   5   2       91.85       97.18      3.97 o
   2   5   2       41.97       40.55      3.93 o
   3   5   2      314.28      297.83      4.05 o
   4   5   2      955.27      936.90     26.29 o
   5   5   2      187.47      180.79      3.52 o
   6   5   2      231.20      217.04      3.14 o
   7   5   2       26.63       26.51      2.77 o
   8   5   2      106.55      110.37      3.04 o
   9   5   2        2.62        6.33      2.96 o
  10   5   2        0.89        5.17      3.56 o
 -10   6   2       10.59       11.68      4.43 o
  -9   6   2       21.97       25.32      3.89 o
  -8   6   2        8.43       16.29      4.92 o
  -7   6   2      143.62      146.04      4.62 o
  -6   6   2      448.60      462.66     18.43 o
  -5   6   2      152.55      139.88      4.73 o
  -4   6   2      177.18      167.09      4.65 o
  -3   6   2      353.18      340.07     11.25 o
  -2   6   2        7.34        8.78      3.48 o
  -1   6   2      103.47      105.57      4.14 o
   0   6   2     1272.85     1306.47     13.79 o
   1   6   2      109.26      116.36      4.12 o
   2   6   2        7.83        7.62      4.11 o
   3   6   2      353.09      342.46      4.62 o
   4   6   2      174.35      174.94      3.84 o
   5   6   2      150.93      136.81      4.87 o
   6   6   2      442.38      461.82      6.46 o
   7   6   2      142.26      141.05      3.34 o
   8   6   2        8.05       11.38      3.48 o
   9   6   2       22.10       25.65      3.50 o
  10   6   2       10.51       11.12      3.77 o
  -9   7   2        7.25       11.33      4.86 o
  -8   7   2       12.83       13.18      5.32 o
  -7   7   2        3.82        4.13      4.53 o
  -6   7   2      238.72      237.40      6.93 o
  -5   7   2       17.35       19.10      6.17 o
  -4   7   2       39.61       30.88      4.62 o
  -3   7   2       82.11       79.71      3.78 o
  -2   7   2      125.46      131.67      3.79 o
  -1   7   2      180.54      182.94      4.37 o
   0   7   2        0.16        3.14      3.92 o
   1   7   2      190.23      192.50      4.31 o
   2   7   2      126.56      135.39      4.31 o
   3   7   2       82.35       78.79      3.77 o
   4   7   2       40.03       36.40      3.96 o
   5   7   2       20.55       20.65      3.78 o
   6   7   2      234.43      237.40      4.08 o
   7   7   2        3.61        7.10      3.59 o
   8   7   2       12.13       17.58      3.97 o
   9   7   2        7.47        3.12      3.80 o
  -9   8   2       12.90        8.20      5.34 o
  -8   8   2       59.18       52.78      5.77 o
  -7   8   2       10.28       13.63      5.31 o
  -6   8   2       14.70       18.45      4.96 o
  -5   8   2      121.94      120.61      6.19 o
  -4   8   2      131.48      133.93      4.94 o
  -3   8   2       52.95       54.05      3.98 o
  -2   8   2      153.06      158.83      5.57 o
  -1   8   2      102.46      105.53      4.63 o
   0   8   2        8.25        8.28      4.05 o
   1   8   2      104.06      107.91      4.19 o
   2   8   2      155.08      156.91      4.88 o
   3   8   2       53.84       54.10      3.94 o
   4   8   2      129.18      138.69      5.71 o
   5   8   2      119.96      125.40      5.86 o
   6   8   2       14.33       14.24      3.49 o
   7   8   2        9.52       12.49      3.74 o
   8   8   2       57.75       53.23      5.15 o
   9   8   2       13.01       14.48      4.45 o
  -8   9   2       42.16       40.76      6.03 o
  -7   9   2        4.57        6.56      5.61 o
  -6   9   2       15.30       22.10      5.20 o
  -5   9   2       14.57       12.87      5.01 o
  -4   9   2       26.81       30.21      4.92 o
  -3   9   2       63.37       62.28      4.10 o
  -2   9   2       11.09       12.49      3.83 o
  -1   9   2      103.98      104.47      4.76 o
   0   9   2        2.18        2.83      4.49 o
   1   9   2      102.12      103.74      4.71 o
   2   9   2       11.17       14.23      4.75 o
   3   9   2       68.06       62.65      4.31 o
   4   9   2       25.27       30.30      4.14 o
   5   9   2       15.12       13.64      4.22 o
   6   9   2       15.09       15.10      3.92 o
   7   9   2        4.51        6.06      4.08 o
   8   9   2       41.10       36.85      4.75 o
  -6  10   2        7.64        8.28      5.74 o
  -5  10   2       10.21        8.73      5.44 o
  -4  10   2        5.30        7.51      5.21 o
  -3  10   2       36.13       39.81      5.03 o
  -2  10   2       93.91       87.49      4.80 o
  -1  10   2       28.27       28.53      4.87 o
   0  10   2       20.80       22.99      4.81 o
   1  10   2       28.00       34.46      5.36 o
   2  10   2       92.94       89.89      5.38 o
   3  10   2       35.43       40.39      4.40 o
   4  10   2        4.87        6.96      4.57 o
   5  10   2        9.79        7.68      4.62 o
   6  10   2        7.41        9.61      4.01 o
  -5  11   2        8.12        4.96      6.25 o
  -4  11   2       15.77       18.00      5.65 o
  -3  11   2        5.48        6.66      5.15 o
  -2  11   2        0.75        4.31      5.07 o
  -1  11   2       35.02       37.59      6.34 o
   0  11   2       13.49       15.49      5.93 o
   1  11   2       36.35       35.73      5.77 o
   2  11   2        0.63        3.83      6.04 o
   3  11   2        5.60        9.16      5.05 o
   4  11   2       15.58       16.66      4.88 o
   5  11   2        8.38        6.70      4.68 o
  -2  12   2        0.66        5.46      5.43 o
  -1  12   2        7.27       13.84      5.86 o
   0  12   2       99.89       85.90      6.11 o
   1  12   2        7.21       10.65      6.11 o
   2  12   2        0.56        5.23      6.45 o
   0   0   3      215.68      233.33      7.06 o
   1   0   3      166.10      186.58      4.02 o
   2   0   3     1684.87     1570.62     13.65 o
   3   0   3     1721.36     1659.06     19.11 o
   4   0   3      573.40      565.00      7.62 o
   5   0   3        8.99        9.42      2.57 o
   6   0   3     1995.88     2068.58     40.94 o
   7   0   3      145.04      146.22      3.06 o
   8   0   3       17.54       21.79      3.16 o
   9   0   3       32.10       29.36      3.19 o
  10   0   3       14.87       16.76      3.43 o
  11   0   3       30.17       27.65      3.82 o
 -11   1   3        6.39        9.80      3.75 o
 -10   1   3        6.27       10.64      3.35 o
  -9   1   3       37.46       39.47      3.46 o
  -8   1   3       49.83       46.15      3.22 o
  -7   1   3      260.84      250.73      4.06 o
  -6   1   3      110.35      115.39      3.17 o
  -5   1   3      947.22      929.16     10.97 o
  -4   1   3      280.58      313.15      5.53 o
  -3   1   3     2557.08     2574.07     39.55 o
  -2   1   3      657.73      635.58      5.42 o
  -1   1   3      280.44      269.34      4.56 o
   0   1   3     2357.12     2363.01     39.91 o
   1   1   3      276.98      270.91      5.59 o
   2   1   3      655.51      626.60      9.93 o
   3   1   3     2549.33     2569.94     34.70 o
   4   1   3      290.65      315.63      6.28 o
   5   1   3      955.41      940.22     14.63 o
   6   1   3      107.61      111.61      2.54 o
   7   1   3      257.11      250.30      5.39 o
   8   1   3       50.99       50.70      2.62 o
   9   1   3       35.52       38.13      3.24 o
  10   1   3        5.91        9.36      3.36 o
  11   1   3        6.52        7.65      3.59 o
 -11   2   3       13.13       16.56      3.88 o
 -10   2   3        1.68        0.21      3.78 o
  -9   2   3        5.27        5.05      3.20 o
  -8   2   3      245.26      235.47      4.80 o
  -7   2   3       27.52       26.82      3.18 o
  -6   2   3      140.44      132.39      3.28 o
  -5   2   3      581.87      564.34      5.39 o
  -4   2   3     2114.59     2316.46     44.79 o
  -3   2   3      352.51      365.92      5.92 o
  -2   2   3      383.88      403.19     11.82 o
  -1   2   3      771.47      760.50      7.58 o
   0   2   3     2591.59     2465.62     18.32 o
   1   2   3      796.21      803.94      6.28 o
   2   2   3      393.59      404.92      6.33 o
   3   2   3      361.47      373.80      5.86 o
   4   2   3     2141.22     2357.59     29.27 o
   5   2   3      582.13      566.71      6.91 o
   6   2   3      139.87      138.46      2.59 o
   7   2   3       28.67       26.63      2.40 o
   8   2   3      249.45      240.96      3.86 o
   9   2   3        4.90        6.73      2.75 o
  10   2   3        1.89        5.04      3.04 o
  11   2   3       13.28       15.89      3.75 o
 -11   3   3       16.38       16.26      3.86 o
 -10   3   3       32.32       33.49      3.43 o
  -9   3   3       78.41       75.30      3.31 o
  -8   3   3        3.01        5.76      3.28 o
  -7   3   3       85.45       86.09      3.37 o
  -6   3   3       91.34       91.46      3.75 o
  -5   3   3      369.03      346.07      8.13 o
  -4   3   3       68.37       70.31      4.59 o
  -3   3   3      164.09      155.52      4.21 o
  -2   3   3       49.15       46.25      4.20 o
  -1   3   3     1219.69     1163.34     17.47 o
   0   3   3      333.25      288.00      5.24 o
   1   3   3     1202.05     1167.24     13.65 o
   2   3   3       48.85       46.88      3.15 o
   3   3   3      158.64      155.30      3.87 o
   4   3   3       64.46       63.83      2.53 o
   5   3   3      373.53      355.22      4.50 o
   6   3   3       92.02       98.04      2.53 o
   7   3   3       84.08       86.69      2.55 o
   8   3   3        2.98        7.31      2.61 o
   9   3   3       75.41       78.15      2.91 o
  10   3   3       32.76       32.37      3.29 o
  11   3   3       16.00       18.40      3.54 o
 -11   4   3       10.83       10.60      3.98 o
 -10   4   3       40.34       37.16      3.56 o
  -9   4   3       25.13       25.06      3.03 o
  -8   4   3       19.19       19.63      3.30 o
  -7   4   3       19.17       18.30      3.67 o
  -6   4   3      247.51      249.94      8.59 o
  -5   4   3       10.10       12.68      4.11 o
  -4   4   3      117.97      119.93      6.36 o
  -3   4   3      326.28      306.39      8.18 o
  -2   4   3     2713.40     2867.83     62.65 o
  -1   4   3      783.41      748.78     15.78 o
   0   4   3       36.29       39.40      3.88 o
   1   4   3      798.81      786.73     14.67 o
   2   4   3     2749.93     3077.58     29.04 o
   3   4   3      330.17      314.17      3.57 o
   4   4   3      118.31      126.49      3.04 o
   5   4   3       10.48       10.88      2.60 o
   6   4   3      246.52      245.14      2.95 o
   7   4   3       19.09       20.79      2.61 o
   8   4   3       19.24       19.93      2.59 o
   9   4   3       26.02       27.50      2.88 o
  10   4   3       41.48       38.82      3.13 o
  11   4   3       10.99       13.47      3.75 o
 -10   5   3       13.37       14.37      3.68 o
  -9   5   3       31.83       33.88      4.38 o
  -8   5   3       66.52       66.16      4.12 o
  -7   5   3       68.54       74.70      4.74 o
  -6   5   3       18.41       21.71      4.44 o
  -5   5   3       79.33       79.87      4.45 o
  -4   5   3        7.01        8.73      4.18 o
  -3   5   3      204.71      185.31      4.84 o
  -2   5   3      122.29      115.18      4.31 o
  -1   5   3      456.87      447.55     10.97 o
   0   5   3      264.48      271.63      4.42 o
   1   5   3      466.04      460.76      5.28 o
   2   5   3      115.92      115.47      3.81 o
   3   5   3      203.42      187.49      4.28 o
   4   5   3        8.11       11.43      3.01 o
   5   5   3       76.13       83.13      3.24 o
   6   5   3       18.08       20.51      2.83 o
   7   5   3       65.36       71.29      2.94 o
   8   5   3       65.62       68.98      2.88 o
   9   5   3       31.83       30.25      3.04 o
  10   5   3       13.66       16.46      3.35 o
 -10   6   3       13.03       16.10      4.43 o
  -9   6   3       13.55       20.06      4.57 o
  -8   6   3      119.09      112.40      5.23 o
  -7   6   3       15.46       17.57      4.75 o
  -6   6   3       52.34       57.37      4.67 o
  -5   6   3       20.12       21.11      4.46 o
  -4   6   3      105.65      106.76      4.55 o
  -3   6   3       43.06       34.71      4.31 o
  -2   6   3       32.04       31.23      4.40 o
  -1   6   3      462.33      451.07      5.79 o
   0   6   3     1623.21     1696.66     20.87 o
   1   6   3      455.35      446.80      7.36 o
   2   6   3       31.58       35.03      3.71 o
   3   6   3       42.92       40.59      3.34 o
   4   6   3      107.31      109.16      3.66 o
   5   6   3       20.30       22.92      3.24 o
   6   6   3       51.45       56.81      3.41 o
   7   6   3       16.44       15.15      3.35 o
   8   6   3      118.59      120.79      3.40 o
   9   6   3       13.55       18.11      3.36 o
  10   6   3       13.03       18.13      3.47 o
  -9   7   3        1.89        1.81      5.57 o
  -8   7   3        8.71       12.42      5.13 o
  -7   7   3       44.69       43.22      4.99 o
  -6   7   3       13.42       17.80      4.76 o
  -5   7   3       82.07       89.28      4.84 o
  -4   7   3       50.25       46.97      4.50 o
  -3   7   3       54.19       55.00      4.47 o
  -2   7   3      145.68      142.38      4.37 o
  -1   7   3      127.54      127.43      4.81 o
   0   7   3      114.77      110.07      4.25 o
   1   7   3      124.48      131.66      4.29 o
   2   7   3      148.53      147.28      5.82 o
   3   7   3       55.05       54.68      3.45 o
   4   7   3       51.44       54.15      3.48 o
   5   7   3       77.30       81.09      3.53 o
   6   7   3       11.39       10.72      3.50 o
   7   7   3       44.40       45.12      3.72 o
   8   7   3        9.13        8.33      3.81 o
   9   7   3        1.83        1.81      3.98 o
  -8   8   3       31.29       32.01      5.14 o
  -7   8   3       13.73       16.46      5.36 o
  -6   8   3       72.83       76.30      5.20 o
  -5   8   3       11.41       15.22      4.88 o
  -4   8   3       23.15       24.79      4.60 o
  -3   8   3       76.88       76.97      4.65 o
  -2   8   3       93.58       95.51      4.87 o
  -1   8   3       18.51       23.63      4.47 o
   0   8   3       10.92       13.17      4.29 o
   1   8   3       17.33       23.65      4.02 o
   2   8   3       95.90       99.57      4.16 o
   3   8   3       76.65       80.08      3.63 o
   4   8   3       23.73       28.49      3.63 o
   5   8   3       12.11       13.36      3.58 o
   6   8   3       73.19       76.29      3.94 o
   7   8   3       13.85       14.87      3.89 o
   8   8   3       30.58       26.82      4.10 o
  -7   9   3        3.43        5.45      5.65 o
  -6   9   3       11.49       13.58      5.44 o
  -5   9   3        7.40        6.50      5.14 o
  -4   9   3       64.92       64.74      5.02 o
  -3   9   3       45.19       44.77      4.90 o
  -2   9   3       82.07       78.43      4.98 o
  -1   9   3       15.62       17.98      4.78 o
   0   9   3       94.05       91.95      4.90 o
   1   9   3       15.65       19.38      4.46 o
   2   9   3       83.55       85.19      4.33 o
   3   9   3       42.32       41.61      3.54 o
   4   9   3       62.91       67.07      3.79 o
   5   9   3        7.32        8.07      3.68 o
   6   9   3       12.04       19.51      3.88 o
   7   9   3        3.38        4.98      4.14 o
  -6  10   3        1.91        7.48      5.51 o
  -5  10   3        5.08        7.07      5.24 o
  -4  10   3       39.63       38.27      5.22 o
  -3  10   3        2.44        8.29      5.11 o
  -2  10   3       12.55       16.91      5.18 o
  -1  10   3        6.88        7.22      5.35 o
   0  10   3        1.27        2.70      4.72 o
   1  10   3        7.53        7.81      4.61 o
   2  10   3       12.77       17.67      4.67 o
   3  10   3        2.75        4.04      4.06 o
   4  10   3       41.04       44.70      4.15 o
   5  10   3        5.12        7.47      4.19 o
   6  10   3        1.92        3.80      4.23 o
  -4  11   3        0.84        6.83      5.72 o
  -3  11   3        0.95        3.96      5.37 o
  -2  11   3       27.87       27.76      5.59 o
  -1  11   3        3.13        3.78      5.50 o
   0  11   3       44.58       44.97      5.46 o
   1  11   3        2.73        7.27      5.29 o
   2  11   3       26.68       28.74      4.90 o
   3  11   3        0.95        6.69      4.46 o
   4  11   3        0.93        0.59      4.39 o
  -1  12   3        0.39        3.83      5.39 o
   0  12   3       17.99       16.94      6.07 o
   1  12   3        0.36        1.73      5.87 o
   0   0   4    14875.10    13800.86    594.27 o
   1   0   4     3041.39     3155.05     31.75 o
   2   0   4      344.92      317.23      3.57 o
   3   0   4     1617.72     1603.88     21.17 o
   4   0   4      615.44      559.52      6.55 o
   5   0   4      657.42      679.03      9.07 o
   6   0   4      673.05      698.45      9.43 o
   7   0   4      146.15      148.93      3.49 o
   8   0   4        0.21        1.58      2.97 o
   9   0   4        3.65        7.32      3.32 o
  10   0   4        0.00        2.50      3.42 o
  11   0   4       17.23       22.62      3.62 o
 -11   1   4        4.72        4.98      3.82 o
 -10   1   4       78.09       81.57      4.26 o
  -9   1   4       13.72       15.88      3.47 o
  -8   1   4       12.23       11.34      3.67 o
  -7   1   4        5.03        8.45      3.23 o
  -6   1   4      166.97      160.34      3.63 o
  -5   1   4       70.89       63.95      2.65 o
  -4   1   4      875.07      898.21     14.69 o
  -3   1   4      194.86      204.04      3.22 o
  -2   1   4     1466.55     1484.07     14.44 o
  -1   1   4      120.75      114.69      3.79 o
   0   1   4     1139.13     1130.75      8.86 o
   1   1   4      121.16      112.13      3.69 o
   2   1   4     1439.67     1416.56     15.21 o
   3   1   4      200.36      208.43      3.08 o
   4   1   4      861.87      877.50     15.76 o
   5   1   4       74.66       69.43      2.73 o
   6   1   4      163.33      152.69      2.98 o
   7   1   4        4.08        9.40      2.52 o
   8   1   4       12.30       13.78      2.77 o
   9   1   4       14.06       16.36      2.93 o
  10   1   4       79.09       82.31      3.57 o
  11   1   4        4.68        7.57      3.87 o
 -11   2   4        0.45        4.02      4.20 o
 -10   2   4        1.62        3.66      3.81 o
  -9   2   4       51.57       50.27      3.74 o
  -8   2   4       83.39       87.19      3.47 o
  -7   2   4      110.39      107.45      3.41 o
  -6   2   4       82.58       80.64      3.07 o
  -5   2   4      381.89      362.52      7.53 o
  -4   2   4      852.37      919.45     14.08 o
  -3   2   4      165.61      177.04      3.50 o
  -2   2   4     4366.04     4258.49     55.77 o
  -1   2   4     2573.57     2582.16     41.48 o
   0   2   4      484.64      450.45      5.06 o
   1   2   4     2576.48     2629.64      9.67 o
   2   2   4     4299.60     4250.02     36.11 o
   3   2   4      161.96      173.54      3.06 o
   4   2   4      833.42      884.69     10.02 o
   5   2   4      389.51      368.14      4.12 o
   6   2   4       82.01       80.04      2.57 o
   7   2   4      111.41      111.38      2.76 o
   8   2   4       82.40       80.86      2.84 o
   9   2   4       52.51       55.04      2.91 o
  10   2   4        1.40        3.46      3.05 o
  11   2   4        0.52        3.55      3.70 o
 -11   3   4        2.26        4.59      4.35 o
 -10   3   4        0.91        2.42      3.54 o
  -9   3   4        5.89        6.25      3.66 o
  -8   3   4      252.59      239.85      3.80 o
  -7   3   4       86.02       86.67      3.40 o
  -6   3   4      108.15      106.74      3.84 o
  -5   3   4       67.23       67.98      3.52 o
  -4   3   4      599.29      595.08     12.72 o
  -3   3   4      932.98      905.52     26.67 o
  -2   3   4      902.33      921.05     21.74 o
  -1   3   4      802.95      772.02     15.29 o
   0   3   4     1399.47     1344.52     36.80 o
   1   3   4      807.40      795.30      5.73 o
   2   3   4      878.52      937.77     12.84 o
   3   3   4      939.10      936.38     13.78 o
   4   3   4      574.92      570.09      7.88 o
   5   3   4       68.54       68.68      2.59 o
   6   3   4      106.26      107.82      2.55 o
   7   3   4       86.12       88.77      2.63 o
   8   3   4      255.44      245.37      2.95 o
   9   3   4        6.02        7.18      2.87 o
  10   3   4        0.72        5.73      3.11 o
  11   3   4        2.26        7.34      3.67 o
 -10   4   4       28.18       30.54      3.61 o
  -9   4   4        6.04        5.00      3.76 o
  -8   4   4        7.91       11.39      3.46 o
  -7   4   4      126.45      116.24      4.56 o
  -6   4   4       37.61       44.23      4.27 o
  -5   4   4       13.45       15.48      4.00 o
  -4   4   4      965.72      962.63     25.87 o
  -3   4   4      501.84      496.54     11.08 o
  -2   4   4      731.19      751.04     11.33 o
  -1   4   4      129.35      126.54      4.03 o
   0   4   4      252.57      226.02      4.31 o
   1   4   4      133.04      131.95      4.68 o
   2   4   4      714.16      767.94      6.88 o
   3   4   4      513.13      518.08      4.03 o
   4   4   4      954.37      982.88      7.37 o
   5   4   4       12.85       16.05      2.73 o
   6   4   4       37.45       41.34      2.47 o
   7   4   4      128.32      117.49      2.80 o
   8   4   4        8.65        9.66      2.59 o
   9   4   4        6.04       11.03      3.03 o
  10   4   4       27.66       24.80      3.23 o
 -10   5   4       24.42       27.26      4.29 o
  -9   5   4       18.48       24.53      4.44 o
  -8   5   4       24.74       29.70      4.05 o
  -7   5   4       92.40       87.24      4.82 o
  -6   5   4      182.56      171.07      7.87 o
  -5   5   4      220.28      212.41     10.69 o
  -4   5   4      185.32      186.16      5.66 o
  -3   5   4      243.61      224.40      6.67 o
  -2   5   4      538.15      493.10      8.31 o
  -1   5   4     1171.74     1151.43     12.30 o
   0   5   4        5.07       10.44      3.80 o
   1   5   4     1172.17     1167.11     10.26 o
   2   5   4      531.21      507.64     10.37 o
   3   5   4      247.96      234.48      3.61 o
   4   5   4      180.73      186.86      5.34 o
   5   5   4      220.90      219.99      7.02 o
   6   5   4      182.81      182.69      4.61 o
   7   5   4       92.08       92.67      2.86 o
   8   5   4       24.75       27.23      2.83 o
   9   5   4       18.48       22.10      3.12 o
  10   5   4       24.96       27.93      3.44 o
  -9   6   4       15.88       10.34      4.62 o
  -8   6   4       14.77       17.99      5.07 o
  -7   6   4        0.52        9.95      4.80 o
  -6   6   4      108.17      110.43      7.21 o
  -5   6   4      160.21      156.63      6.88 o
  -4   6   4      136.05      133.53      4.67 o
  -3   6   4       11.89       12.32      4.38 o
  -2   6   4       49.60       50.95      4.14 o
  -1   6   4       49.30       51.66      4.54 o
   0   6   4      262.53      272.02      4.80 o
   1   6   4       44.71       43.92      3.88 o
   2   6   4       50.13       51.57      3.75 o
   3   6   4       11.75       13.49      3.20 o
   4   6   4      137.68      137.69      3.45 o
   5   6   4      164.02      165.15      3.49 o
   6   6   4      110.14      115.85      3.49 o
   7   6   4        0.76        0.88      3.41 o
   8   6   4       14.58       19.14      3.27 o
   9   6   4       15.57       17.72      3.24 o
  -9   7   4        6.69        5.72      5.65 o
  -8   7   4       12.84       14.36      5.28 o
  -7   7   4       16.75       20.95      5.04 o
  -6   7   4      123.23      115.76      5.09 o
  -5   7   4      140.81      122.20      4.77 o
  -4   7   4      162.32      150.92      6.40 o
  -3   7   4      224.32      220.26      6.73 o
  -2   7   4       37.58       45.41      4.29 o
  -1   7   4      371.98      370.74      5.53 o
   0   7   4      113.41      113.53      4.35 o
   1   7   4      375.68      369.65      5.14 o
   2   7   4       36.36       37.99      3.86 o
   3   7   4      225.82      212.66      3.77 o
   4   7   4      163.36      165.37      4.83 o
   5   7   4      140.18      129.20      4.24 o
   6   7   4      122.62      118.64      3.73 o
   7   7   4       16.57       21.74      3.57 o
   8   7   4       13.04       18.09      3.96 o
   9   7   4        6.65        5.40      3.68 o
  -8   8   4       61.98       56.55      5.75 o
  -7   8   4        9.67       11.32      5.07 o
  -6   8   4       42.87       49.56      5.18 o
  -5   8   4        1.80        3.23      4.83 o
  -4   8   4        9.83       13.92      4.46 o
  -3   8   4       32.14       34.33      4.56 o
  -2   8   4      173.82      165.38      4.89 o
  -1   8   4       26.00       28.31      4.80 o
   0   8   4       18.56       22.93      4.32 o
   1   8   4       26.88       30.31      4.14 o
   2   8   4      175.80      172.02      4.41 o
   3   8   4       30.53       35.27      3.65 o
   4   8   4       10.04        7.03      3.37 o
   5   8   4        2.09        4.41      3.65 o
   6   8   4       42.77       47.00      3.99 o
   7   8   4        9.47       11.28      4.01 o
   8   8   4       62.95       65.89      4.09 o
  -7   9   4       10.45        9.08      5.62 o
  -6   9   4        8.46       14.16      5.31 o
  -5   9   4       14.51       13.86      5.08 o
  -4   9   4       35.53       28.58      5.29 o
  -3   9   4      108.55       98.12      5.25 o
  -2   9   4       29.73       28.68      5.02 o
  -1   9   4      108.06      106.88      5.38 o
   0   9   4        6.76        8.64      4.63 o
   1   9   4      107.56      110.00      4.57 o
   2   9   4       30.72       34.59      4.26 o
   3   9   4      107.00       96.87      3.90 o
   4   9   4       35.04       38.12      3.78 o
   5   9   4       14.43       12.28      4.03 o
   6   9   4        8.32       13.62      4.18 o
   7   9   4       10.46        5.85      4.16 o
  -6  10   4       19.31       20.58      5.80 o
  -5  10   4       14.53       21.06      5.44 o
  -4  10   4       58.56       56.84      5.34 o
  -3  10   4        0.78        1.83      5.02 o
  -2  10   4       13.47       13.73      4.99 o
  -1  10   4        9.28       11.58      5.81 o
   0  10   4        0.63        2.28      4.79 o
   1  10   4        8.90       12.65      4.98 o
   2  10   4       13.42       16.53      4.89 o
   3  10   4        0.73        6.34      4.02 o
   4  10   4       58.55       59.14      4.18 o
   5  10   4       13.95       17.22      4.06 o
   6  10   4       19.09       23.03      4.23 o
  -4  11   4        5.09       10.79      5.63 o
  -3  11   4       14.83       16.66      5.51 o
  -2  11   4       10.95        9.87      5.41 o
  -1  11   4       32.93       37.82      5.16 o
   0  11   4       14.68       13.16      5.53 o
   1  11   4       31.91       31.61      5.20 o
   2  11   4       11.02       12.71      4.85 o
   3  11   4       14.35       14.94      4.37 o
   4  11   4        5.31        9.47      4.24 o
   0   0   5     3047.48     3435.75     35.94 o
   1   0   5     2435.46     2346.97     20.04 o
   2   0   5        1.67        3.95      2.99 o
   3   0   5      227.49      223.78      3.11 o
   4   0   5      249.84      240.42      3.06 o
   5   0   5     1104.24     1086.81     13.99 o
   6   0   5       22.98       25.13      2.83 o
   7   0   5       22.07       22.26      3.05 o
   8   0   5       55.85       52.00      3.46 o
   9   0   5        8.85       11.82      3.22 o
  10   0   5        0.64        3.71      3.60 o
  11   0   5        5.00        4.93      3.65 o
 -11   1   5        2.63        4.95      4.03 o
 -10   1   5       21.43       21.21      3.95 o
  -9   1   5       54.31       54.36      3.74 o
  -8   1   5       59.56       65.72      3.55 o
  -7   1   5      115.11      114.59      3.51 o
  -6   1   5      287.70      301.81      7.00 o
  -5   1   5      169.66      165.12      3.10 o
  -4   1   5      581.19      597.57      3.95 o
  -3   1   5      123.06      119.47      3.33 o
  -2   1   5      232.33      235.18      8.80 o
  -1   1   5       34.79       32.02      3.38 o
   0   1   5     1128.54     1173.11     13.76 o
   1   1   5       31.00       30.20      3.28 o
   2   1   5      245.21      245.70      3.68 o
   3   1   5      128.92      123.56      3.01 o
   4   1   5      582.05      586.02      9.70 o
   5   1   5      167.45      161.73      3.12 o
   6   1   5      284.58      292.91      3.81 o
   7   1   5      115.79      116.74      3.18 o
   8   1   5       60.36       61.71      3.01 o
   9   1   5       54.05       51.25      3.36 o
  10   1   5       22.54       25.25      3.29 o
  11   1   5        2.33        4.58      3.84 o
 -11   2   5        0.39        3.17      4.13 o
 -10   2   5        2.37        2.42      3.80 o
  -9   2   5       15.01       17.44      4.00 o
  -8   2   5       10.23       13.57      3.93 o
  -7   2   5      129.69      123.38      3.31 o
  -6   2   5       69.84       67.81      3.04 o
  -5   2   5       65.10       62.30      2.82 o
  -4   2   5      154.36      157.48      3.46 o
  -3   2   5     1928.53     1891.56     27.37 o
  -2   2   5      788.12      841.96     10.87 o
  -1   2   5      976.42      942.73      9.23 o
   0   2   5       10.76        5.15      3.45 o
   1   2   5      984.17      957.37      7.65 o
   2   2   5      759.67      818.70      7.98 o
   3   2   5     1965.36     1910.29     23.01 o
   4   2   5      158.82      157.61      3.15 o
   5   2   5       62.46       62.62      2.79 o
   6   2   5       72.51       68.65      2.82 o
   7   2   5      126.15      119.78      2.79 o
   8   2   5        9.92       12.60      2.74 o
   9   2   5       15.10       14.64      2.94 o
  10   2   5        2.02        4.16      3.15 o
  11   2   5        0.41        5.53      3.89 o
 -10   3   5       11.82       11.79      3.87 o
  -9   3   5       21.12       22.53      3.68 o
  -8   3   5       37.84       46.79      3.61 o
  -7   3   5      128.88      124.95      4.52 o
  -6   3   5       33.94       32.59      3.20 o
  -5   3   5       32.84       32.52      3.90 o
  -4   3   5      125.31      125.59      4.87 o
  -3   3   5      233.83      232.93      4.63 o
  -2   3   5     1819.64     1856.12     28.24 o
  -1   3   5       20.26       13.77      3.39 o
   0   3   5        0.94        4.83      3.37 o
   1   3   5       20.31       14.00      3.58 o
   2   3   5     1835.42     1906.10     10.76 o
   3   3   5      247.14      245.70      4.42 o
   4   3   5      126.92      127.81      3.03 o
   5   3   5       34.24       32.49      2.59 o
   6   3   5       33.31       30.84      2.64 o
   7   3   5      129.09      116.54      2.76 o
   8   3   5       38.22       44.25      2.75 o
   9   3   5       20.39       25.61      2.90 o
  10   3   5       12.09       15.95      3.29 o
 -10   4   5       11.10       12.75      4.08 o
  -9   4   5        0.87        4.57      3.87 o
  -8   4   5       22.77       23.93      4.01 o
  -7   4   5       28.18       25.88      3.83 o
  -6   4   5       20.63       22.23      4.20 o
  -5   4   5      168.32      168.20      7.69 o
  -4   4   5      392.22      385.67      7.58 o
  -3   4   5      301.26      296.14      4.95 o
  -2   4   5       72.60       70.91      4.14 o
  -1   4   5      815.73      796.58     12.25 o
   0   4   5      719.01      720.15      9.20 o
   1   4   5      822.93      820.38      7.52 o
   2   4   5       74.71       76.54      4.08 o
   3   4   5      302.69      312.22      3.86 o
   4   4   5      378.11      391.40      4.49 o
   5   4   5      172.99      174.98      3.05 o
   6   4   5       21.29       20.43      2.69 o
   7   4   5       28.98       28.37      2.73 o
   8   4   5       19.79       22.21      2.79 o
   9   4   5        0.78        3.79      2.91 o
  10   4   5       11.10       12.05      3.21 o
 -10   5   5       21.88       18.47      4.73 o
  -9   5   5       11.22       15.68      4.36 o
  -8   5   5        3.66        0.47      4.21 o
  -7   5   5       16.65       21.16      4.67 o
  -6   5   5      178.83      164.89      6.76 o
  -5   5   5      170.89      157.80      6.56 o
  -4   5   5      141.71      139.18      4.55 o
  -3   5   5       23.84       31.58      4.10 o
  -2   5   5       13.87       12.80      4.17 o
  -1   5   5      222.13      218.82      4.23 o
   0   5   5     1839.04     1879.12      8.60 o
   1   5   5      232.01      234.42      5.89 o
   2   5   5       14.52       15.48      3.55 o
   3   5   5       25.72       34.83      3.12 o
   4   5   5      144.63      153.48      3.40 o
   5   5   5      175.25      165.47      3.53 o
   6   5   5      182.97      175.92      3.35 o
   7   5   5       16.34       19.21      2.84 o
   8   5   5        3.75        5.83      2.97 o
   9   5   5       10.51       13.52      3.06 o
  10   5   5       20.93       19.91      3.67 o
  -9   6   5        4.87        2.37      4.73 o
  -8   6   5        0.91        8.54      5.14 o
  -7   6   5        4.06        9.94      4.61 o
  -6   6   5      180.20      165.07      4.88 o
  -5   6   5       63.67       59.79      4.68 o
  -4   6   5        0.77        6.30      4.47 o
  -3   6   5       82.23       86.50      4.59 o
  -2   6   5      185.76      185.14      4.96 o
  -1   6   5       90.93       96.82      4.01 o
   0   6   5      232.26      231.79      6.39 o
   1   6   5       93.28      100.50      4.03 o
   2   6   5      188.73      193.59      5.55 o
   3   6   5       81.84       83.00      3.30 o
   4   6   5        0.64        2.56      3.16 o
   5   6   5       64.41       65.67      3.40 o
   6   6   5      170.11      166.69      4.10 o
   7   6   5        4.31        8.27      3.22 o
   8   6   5        0.94       -0.05      3.32 o
   9   6   5        5.00        7.22      3.58 o
  -9   7   5        9.91       12.01      5.79 o
  -8   7   5       23.72       27.37      7.83 o
  -7   7   5       12.04       13.28      5.11 o
  -6   7   5       25.48       18.02      5.15 o
  -5   7   5       16.59       17.27      4.73 o
  -4   7   5      166.22      154.12      4.97 o
  -3   7   5      181.04      176.61      8.53 o
  -2   7   5      207.87      204.58      4.90 o
  -1   7   5       10.78       11.94      3.97 o
   0   7   5        0.42        4.06      4.03 o
   1   7   5        9.26        7.54      3.88 o
   2   7   5      208.36      215.84      4.25 o
   3   7   5      182.62      184.46      3.68 o
   4   7   5      170.10      172.67      3.60 o
   5   7   5       16.79       15.89      3.46 o
   6   7   5       26.22       24.11      3.54 o
   7   7   5       11.28       10.20      3.67 o
   8   7   5       23.61       27.64      3.59 o
   9   7   5       10.31       12.07      3.81 o
  -8   8   5       48.30       50.62      5.87 o
  -7   8   5       19.18       23.23      5.46 o
  -6   8   5        0.22        1.73      4.92 o
  -5   8   5        3.51        4.88      4.92 o
  -4   8   5       36.00       38.55      4.82 o
  -3   8   5       15.75       15.60      4.90 o
  -2   8   5       54.79       53.82      4.90 o
  -1   8   5        5.23        9.87      4.14 o
   0   8   5        9.91       10.09      4.33 o
   1   8   5        4.52        6.59      4.06 o
   2   8   5       53.82       54.65      4.17 o
   3   8   5       16.36       17.97      3.67 o
   4   8   5       34.65       45.88      3.62 o
   5   8   5        3.23        5.15      3.58 o
   6   8   5        0.23        5.10      3.78 o
   7   8   5       19.31       22.24      3.86 o
   8   8   5       47.86       51.09      4.35 o
  -7   9   5        3.63       10.19      5.75 o
  -6   9   5       23.37       27.16      5.52 o
  -5   9   5       21.51       21.12      4.98 o
  -4   9   5       43.98       43.92      5.14 o
  -3   9   5        5.17       10.72      4.85 o
  -2   9   5       27.60       26.37      4.82 o
  -1   9   5       31.79       31.36      4.89 o
   0   9   5       11.21       14.21      4.56 o
   1   9   5       32.57       38.28      4.37 o
   2   9   5       27.47       35.69      4.40 o
   3   9   5        5.70       10.11      3.95 o
   4   9   5       44.60       37.81      4.03 o
   5   9   5       20.62       22.10      3.99 o
   6   9   5       23.47       29.17      4.18 o
   7   9   5        3.72        5.45      4.42 o
  -5  10   5        2.88        8.15      5.55 o
  -4  10   5       12.47       13.41      5.60 o
  -3  10   5        5.26        3.54      5.25 o
  -2  10   5       11.28       15.76      4.94 o
  -1  10   5       16.72       11.97      5.12 o
   0  10   5        0.18        3.24      5.10 o
   1  10   5       16.95       18.90      4.74 o
   2  10   5       10.47       14.31      4.65 o
   3  10   5        5.23        7.68      4.29 o
   4  10   5       12.28       10.36      4.30 o
   5  10   5        2.92        6.72      4.14 o
  -3  11   5        3.67        4.36      5.41 o
  -2  11   5        5.48        4.28      6.18 o
  -1  11   5        6.72        5.39      5.72 o
   0  11   5       14.73       16.61      5.50 o
   1  11   5        6.79        9.38      5.20 o
   2  11   5        5.45        9.03      4.99 o
   3  11   5        3.50        4.08      4.56 o
   0   0   6     2714.49     2870.00     18.65 o
   1   0   6      522.51      472.36      5.94 o
   2   0   6      220.73      209.49      4.34 o
   3   0   6       81.53       75.99      2.94 o
   4   0   6       21.73       21.82      2.80 o
   5   0   6      424.21      416.77      9.96 o
   6   0   6      273.96      270.31      4.96 o
   7   0   6       84.90       82.18      3.26 o
   8   0   6        0.02        0.95      3.48 o
   9   0   6       17.33       17.33      3.34 o
  10   0   6        1.23        5.15      3.71 o
  11   0   6        8.31       13.19      4.27 o
 -10   1   6       19.02       22.69      3.86 o
  -9   1   6       17.53       19.88      3.94 o
  -8   1   6       61.60       63.96      3.70 o
  -7   1   6       28.66       29.94      3.59 o
  -6   1   6      444.70      432.55      8.15 o
  -5   1   6      128.50      123.08      3.16 o
  -4   1   6      498.04      499.78      5.26 o
  -3   1   6       26.61       27.54      3.20 o
  -2   1   6     1304.20     1308.63     17.20 o
  -1   1   6      276.71      283.22      4.33 o
   0   1   6     2716.62     2723.09     15.76 o
   1   1   6      270.54      272.15      3.74 o
   2   1   6     1299.09     1317.57     19.72 o
   3   1   6       27.00       25.81      2.90 o
   4   1   6      502.98      490.86      8.18 o
   5   1   6      128.74      124.29      2.94 o
   6   1   6      448.51      446.31      8.01 o
   7   1   6       28.68       28.91      2.96 o
   8   1   6       61.99       60.33      2.98 o
   9   1   6       17.88       16.95      3.43 o
  10   1   6       20.13       21.92      3.68 o
 -10   2   6       52.76       46.97      4.46 o
  -9   2   6       36.88       40.75      4.28 o
  -8   2   6       49.86       49.81      3.65 o
  -7   2   6      127.58      133.71      4.33 o
  -6   2   6       39.78       42.33      3.18 o
  -5   2   6      185.58      187.73      3.43 o
  -4   2   6      235.43      223.94      3.74 o
  -3   2   6      668.34      634.20      9.25 o
  -2   2   6     1191.28     1238.60      8.06 o
  -1   2   6       66.83       65.57      3.44 o
   0   2   6      276.59      271.59      3.94 o
   1   2   6       71.33       64.97      3.46 o
   2   2   6     1159.22     1207.22     11.21 o
   3   2   6      664.36      628.60      7.88 o
   4   2   6      236.12      228.64      4.19 o
   5   2   6      187.45      183.57      3.14 o
   6   2   6       41.80       45.48      2.85 o
   7   2   6      131.45      133.66      3.12 o
   8   2   6       50.71       50.58      2.88 o
   9   2   6       37.14       38.70      2.99 o
  10   2   6       51.34       51.19      3.36 o
 -10   3   6       22.32       26.05      4.76 o
  -9   3   6       19.75       23.04      4.23 o
  -8   3   6      196.29      195.20      3.93 o
  -7   3   6       70.17       72.45      3.98 o
  -6   3   6       33.98       37.65      3.44 o
  -5   3   6       66.42       64.16      4.11 o
  -4   3   6      454.47      446.35      9.16 o
  -3   3   6      413.86      406.38      7.85 o
  -2   3   6      804.28      778.20      9.45 o
  -1   3   6      286.81      292.93      5.20 o
   0   3   6      225.13      212.30      4.47 o
   1   3   6      295.89      302.60      4.17 o
   2   3   6      801.62      793.52      4.89 o
   3   3   6      403.65      403.17      5.15 o
   4   3   6      463.50      457.23      9.35 o
   5   3   6       66.30       69.40      2.98 o
   6   3   6       36.37       38.94      2.74 o
   7   3   6       71.19       65.87      2.84 o
   8   3   6      202.66      204.62      3.12 o
   9   3   6       19.04       23.97      2.98 o
  10   3   6       21.93       23.37      3.39 o
 -10   4   6        5.00       10.80      4.80 o
  -9   4   6        8.56       12.20      4.34 o
  -8   4   6      184.94      179.87      4.54 o
  -7   4   6       61.52       66.73      4.38 o
  -6   4   6       19.92       19.51      4.29 o
  -5   4   6      290.26      276.82      5.35 o
  -4   4   6      106.79      102.52      4.33 o
  -3   4   6       67.73       68.58      3.99 o
  -2   4   6      410.98      394.28      6.67 o
  -1   4   6      140.66      130.98      3.79 o
   0   4   6      431.76      409.58      5.58 o
   1   4   6      138.00      129.25      4.15 o
   2   4   6      409.99      401.75      4.99 o
   3   4   6       67.98       76.75      3.64 o
   4   4   6       99.98       96.68      3.03 o
   5   4   6      292.03      284.69      3.13 o
   6   4   6       20.18       19.94      2.70 o
   7   4   6       62.05       62.74      2.91 o
   8   4   6      184.24      178.72      3.19 o
   9   4   6        9.06       14.10      3.06 o
  10   4   6        5.01        8.63      3.50 o
  -9   5   6       12.59       16.87      4.47 o
  -8   5   6       28.03       29.12      4.53 o
  -7   5   6       10.54       22.34      4.73 o
  -6   5   6      123.87      117.98      7.12 o
  -5   5   6      211.25      201.14      9.45 o
  -4   5   6       27.76       32.38      4.43 o
  -3   5   6       81.80       79.41      4.29 o
  -2   5   6       53.41       52.17      3.95 o
  -1   5   6      298.26      283.69      5.29 o
   0   5   6      348.46      334.40      4.34 o
   1   5   6      287.61      275.39      7.16 o
   2   5   6       56.58       54.21      3.75 o
   3   5   6       83.24       77.03      3.42 o
   4   5   6       26.41       33.65      3.23 o
   5   5   6      211.15      203.52      3.66 o
   6   5   6      130.66      125.91      3.31 o
   7   5   6       10.33       15.82      3.07 o
   8   5   6       28.31       29.00      3.12 o
   9   5   6       12.38       13.57      3.31 o
  -9   6   6        1.49        4.23      4.42 o
  -8   6   6        4.12       -0.77      5.07 o
  -7   6   6       39.78       43.67      4.93 o
  -6   6   6      116.18      108.35      4.87 o
  -5   6   6       27.68       25.77      4.47 o
  -4   6   6       77.56       73.08      4.85 o
  -3   6   6       98.50       90.71      4.99 o
  -2   6   6       81.44       81.62      4.78 o
  -1   6   6      129.91      127.59      4.14 o
   0   6   6      618.76      622.50      6.47 o
   1   6   6      128.89      132.96      4.19 o
   2   6   6       82.84       84.70      3.95 o
   3   6   6       98.16       91.81      3.33 o
   4   6   6       77.64       77.28      3.37 o
   5   6   6       28.73       27.74      3.58 o
   6   6   6      113.28      111.37      3.65 o
   7   6   6       40.33       47.41      3.43 o
   8   6   6        3.81        2.13      3.63 o
   9   6   6        1.39        3.22      3.42 o
  -8   7   6       21.57       24.00      5.56 o
  -7   7   6       27.90       26.49      4.72 o
  -6   7   6        7.70        8.86      4.99 o
  -5   7   6        6.53        7.13      5.00 o
  -4   7   6       14.00       14.05      4.51 o
  -3   7   6      187.44      188.67      9.40 o
  -2   7   6       34.74       36.20      4.61 o
  -1   7   6      106.53      101.45      4.28 o
   0   7   6       19.16       16.22      4.19 o
   1   7   6      111.02      107.76      4.13 o
   2   7   6       32.81       39.51      3.95 o
   3   7   6      189.28      185.70      3.86 o
   4   7   6       15.82       18.29      3.47 o
   5   7   6        7.24        8.44      3.39 o
   6   7   6        7.76        9.92      3.81 o
   7   7   6       27.39       25.88      3.92 o
   8   7   6       21.94       25.08      3.86 o
  -7   8   6        0.75        0.25      5.53 o
  -6   8   6        3.52        9.79      5.29 o
  -5   8   6       17.27       12.10      4.93 o
  -4   8   6      158.46      153.32      5.29 o
  -3   8   6       51.19       45.28      4.89 o
  -2   8   6      126.59      128.04      5.03 o
  -1   8   6       48.62       54.62      4.37 o
   0   8   6        2.25        4.58      4.55 o
   1   8   6       49.17       46.95      4.33 o
   2   8   6      128.09      136.46      4.35 o
   3   8   6       51.96       45.00      3.76 o
   4   8   6      156.97      160.43      4.04 o
   5   8   6       17.12       22.23      3.77 o
   6   8   6        3.58        5.91      3.85 o
   7   8   6        0.94        1.45      4.08 o
  -6   9   6       23.29       19.78      5.71 o
  -5   9   6       15.50       19.29      5.13 o
  -4   9   6        1.11        3.20      5.45 o
  -3   9   6       25.60       24.06      5.05 o
  -2   9   6       25.33       27.42      4.94 o
  -1   9   6       70.52       74.76      4.87 o
   0   9   6        0.17        3.40      4.94 o
   1   9   6       70.73       67.67      4.85 o
   2   9   6       26.91       27.04      4.41 o
   3   9   6       27.20       28.26      3.99 o
   4   9   6        1.09        4.30      3.84 o
   5   9   6       15.37       22.66      4.06 o
   6   9   6       23.20       25.43      4.31 o
  -5  10   6        4.53        9.46      6.03 o
  -4  10   6       22.01       22.84      5.59 o
  -3  10   6        9.62       10.52      5.42 o
  -2  10   6       32.78       34.94      5.35 o
  -1  10   6       14.37       16.80      5.24 o
   0  10   6        3.51        5.45      5.18 o
   1  10   6       14.63       17.72      4.96 o
   2  10   6       32.68       39.04      5.02 o
   3  10   6        9.94       12.37      4.29 o
   4  10   6       22.66       22.27      4.42 o
   5  10   6        4.47        7.42      4.31 o
  -2  11   6        5.54       -2.09      5.68 o
  -1  11   6       14.87       17.50      5.65 o
   0  11   6        0.49        3.86      5.46 o
   1  11   6       14.98       14.68      5.65 o
   2  11   6        5.64        6.94      5.26 o
   0   0   7       30.31       16.00      4.57 o
   1   0   7       73.32       91.58      3.44 o
   2   0   7       45.48       47.99      3.23 o
   3   0   7      383.07      381.10      6.88 o
   4   0   7      401.51      398.43      5.49 o
   5   0   7      597.62      583.33     12.00 o
   6   0   7      270.30      267.90      3.58 o
   7   0   7        1.49        3.59      3.23 o
   8   0   7        0.00        2.76      3.37 o
   9   0   7       35.28       39.79      4.06 o
  10   0   7        7.63        8.58      3.75 o
 -10   1   7        3.01        6.92      4.82 o
  -9   1   7       24.66       24.57      3.94 o
  -8   1   7        2.39        7.48      3.52 o
  -7   1   7       30.43       29.42      3.26 o
  -6   1   7       42.51       44.84      3.18 o
  -5   1   7       81.72       81.24      3.26 o
  -4   1   7      175.32      166.33      3.62 o
  -3   1   7      197.13      186.60      3.63 o
  -2   1   7      326.52      311.90      5.63 o
  -1   1   7       27.74       29.18      3.56 o
   0   1   7        9.94        4.91      3.50 o
   1   1   7       27.50       29.21      3.27 o
   2   1   7      307.42      285.09      3.57 o
   3   1   7      194.05      182.05      3.38 o
   4   1   7      182.65      174.93      4.11 o
   5   1   7       84.54       84.73      3.00 o
   6   1   7       38.94       43.97      3.12 o
   7   1   7       29.93       26.85      2.93 o
   8   1   7        2.09        3.17      3.43 o
   9   1   7       24.22       24.08      3.55 o
  10   1   7        2.64        4.16      3.88 o
 -10   2   7       11.74        9.72      4.81 o
  -9   2   7        9.43        8.24      4.38 o
  -8   2   7      177.62      177.04      4.36 o
  -7   2   7      162.88      167.54      3.91 o
  -6   2   7       71.59       78.07      3.58 o
  -5   2   7       57.66       58.73      3.39 o
  -4   2   7      289.76      289.40      4.33 o
  -3   2   7      262.71      254.84      5.61 o
  -2   2   7      135.63      131.79      3.92 o
  -1   2   7       75.84       70.18      3.48 o
   0   2   7       32.24       30.95      3.47 o
   1   2   7       82.23       76.22      3.79 o
   2   2   7      134.16      129.38      3.35 o
   3   2   7      260.63      241.43      4.27 o
   4   2   7      299.97      289.17      3.51 o
   5   2   7       54.58       52.31      3.03 o
   6   2   7       71.23       77.68      3.22 o
   7   2   7      161.64      165.40      3.55 o
   8   2   7      176.10      173.52      3.21 o
   9   2   7        9.52       11.93      3.13 o
  10   2   7       11.75        9.36      3.68 o
 -10   3   7       13.97       16.60      5.62 o
  -9   3   7       19.43       21.28      5.03 o
  -8   3   7       73.67       77.75      4.83 o
  -7   3   7       73.21       74.57      3.88 o
  -6   3   7       15.11       18.67      3.52 o
  -5   3   7       83.47       85.71      4.38 o
  -4   3   7       99.64      102.13      3.65 o
  -3   3   7      141.82      137.93      3.63 o
  -2   3   7        6.16        4.76      3.36 o
  -1   3   7      347.83      333.97      4.80 o
   0   3   7      335.44      323.50      4.81 o
   1   3   7      347.14      338.19      4.67 o
   2   3   7        7.44        5.66      3.18 o
   3   3   7      140.30      138.81      3.26 o
   4   3   7       92.44       91.22      3.16 o
   5   3   7       87.05       85.42      3.16 o
   6   3   7       14.54       18.35      3.00 o
   7   3   7       74.73       75.82      2.99 o
   8   3   7       69.82       69.04      3.23 o
   9   3   7       18.03       22.01      3.09 o
  10   3   7       14.19        8.26      3.29 o
  -9   4   7       47.96       47.81      4.58 o
  -8   4   7        0.42        5.94      4.20 o
  -7   4   7        5.19       13.54      4.00 o
  -6   4   7       88.24       89.47      4.76 o
  -5   4   7       28.39       27.20      4.10 o
  -4   4   7       17.09       17.55      4.00 o
  -3   4   7        5.43        4.10      3.53 o
  -2   4   7      235.19      230.45      3.98 o
  -1   4   7       26.15       29.71      3.62 o
   0   4   7      208.51      203.46      3.99 o
   1   4   7       22.88       28.31      3.88 o
   2   4   7      242.86      237.61      4.83 o
   3   4   7        3.10        6.43      3.47 o
   4   4   7       15.22       15.40      3.29 o
   5   4   7       28.31       28.21      2.82 o
   6   4   7       89.73       97.39      2.99 o
   7   4   7        6.02        5.54      2.99 o
   8   4   7        0.44        3.19      3.00 o
   9   4   7       47.97       46.27      3.25 o
  -9   5   7       12.09       13.02      4.71 o
  -8   5   7       30.66       23.63      4.49 o
  -7   5   7        3.01        9.89      4.70 o
  -6   5   7       54.06       54.04      4.60 o
  -5   5   7       54.04       53.04      4.16 o
  -4   5   7       25.04       21.96      4.52 o
  -3   5   7      108.81      100.77      4.52 o
  -2   5   7       81.53       79.58      4.37 o
  -1   5   7      388.49      382.35      6.32 o
   0   5   7       10.07       10.71      4.13 o
   1   5   7      387.36      393.11      5.74 o
   2   5   7       80.26       82.58      4.05 o
   3   5   7      110.00      105.87      3.62 o
   4   5   7       25.92       25.05      3.35 o
   5   5   7       55.64       57.19      3.24 o
   6   5   7       50.52       49.71      3.32 o
   7   5   7        2.73        7.69      3.07 o
   8   5   7       30.27       26.80      3.10 o
   9   5   7       12.19       13.91      3.50 o
  -8   6   7       47.77       45.66      5.80 o
  -7   6   7       21.81       23.45      5.03 o
  -6   6   7       35.18       34.37      4.61 o
  -5   6   7        6.17        5.11      4.58 o
  -4   6   7       64.99       66.92      4.54 o
  -3   6   7       10.12       12.64      5.11 o
  -2   6   7       70.99       65.75      4.52 o
  -1   6   7       29.32       29.40      3.94 o
   0   6   7       32.29       33.96      3.99 o
   1   6   7       26.84       30.58      3.97 o
   2   6   7       69.68       69.22      4.05 o
   3   6   7       10.09       16.12      3.50 o
   4   6   7       65.89       73.76      3.54 o
   5   6   7        7.43        9.95      3.72 o
   6   6   7       35.45       40.16      3.53 o
   7   6   7       21.87       17.52      3.48 o
   8   6   7       47.65       48.40      3.79 o
  -8   7   7       33.38       34.37      6.07 o
  -7   7   7        3.60        9.34      5.42 o
  -6   7   7       28.21       23.07      5.19 o
  -5   7   7       13.39       18.94      4.79 o
  -4   7   7        1.15       -1.60      6.37 o
  -3   7   7       41.70       44.46      4.85 o
  -2   7   7       36.33       30.45      4.41 o
  -1   7   7      120.21      124.97      4.38 o
   0   7   7        2.94        3.42      3.89 o
   1   7   7      117.16      117.71      4.60 o
   2   7   7       37.71       36.06      4.19 o
   3   7   7       41.22       45.20      3.69 o
   4   7   7        0.95        3.80      3.50 o
   5   7   7       12.83       17.01      3.70 o
   6   7   7       28.15       21.69      3.71 o
   7   7   7        3.79        8.76      3.66 o
   8   7   7       32.92       30.57      3.85 o
  -7   8   7        5.30        5.83      5.53 o
  -6   8   7       54.62       48.61      5.79 o
  -5   8   7        6.52        5.16      4.96 o
  -4   8   7        4.02       11.10      4.91 o
  -3   8   7        2.20        5.20      4.95 o
  -2   8   7      156.95      152.97      6.75 o
  -1   8   7        0.26       -0.81      4.24 o
   0   8   7       47.36       47.43      4.22 o
   1   8   7        0.16        3.36      4.50 o
   2   8   7      155.84      170.48      4.62 o
   3   8   7        1.74        6.82      3.76 o
   4   8   7        4.12        7.90      3.81 o
   5   8   7        6.69        9.39      3.99 o
   6   8   7       54.03       53.88      4.16 o
   7   8   7        5.47        7.47      4.42 o
  -5   9   7        6.69       13.14      5.31 o
  -4   9   7       33.84       29.41      5.37 o
  -3   9   7       22.10       14.67      5.48 o
  -2   9   7        8.66        6.59      5.12 o
  -1   9   7       16.34       17.53      5.06 o
   0   9   7        3.21        4.51      4.34 o
   1   9   7       17.65       17.17      4.64 o
   2   9   7        9.26       11.82      4.67 o
   3   9   7       20.80       19.66      4.02 o
   4   9   7       33.59       25.73      4.16 o
   5   9   7        6.29        5.15      3.92 o
  -4  10   7       87.93       78.51      6.25 o
  -3  10   7        5.15        5.14      5.54 o
  -2  10   7        1.44        2.28      5.16 o
  -1  10   7        3.49        8.65      5.15 o
   0  10   7        3.32        4.22      4.52 o
   1  10   7        3.49        3.03      5.17 o
   2  10   7        1.42        6.09      4.98 o
   3  10   7        5.12        6.96      4.55 o
   4  10   7       87.26       85.24      4.72 o
   0   0   8       11.23       14.41      5.02 o
   1   0   8      393.54      373.64      4.82 o
   2   0   8      459.51      481.93      6.24 o
   3   0   8      654.82      625.92     10.45 o
   4   0   8       61.73       62.01      3.62 o
   5   0   8        6.63        8.43      3.12 o
   6   0   8     1372.04     1387.67     21.59 o
   7   0   8      115.45      122.81      3.41 o
   8   0   8        2.30        6.30      3.66 o
   9   0   8        0.28        1.88      4.07 o
  10   0   8        4.57        5.96      3.73 o
 -10   1   8        1.25        4.84      4.41 o
  -9   1   8        4.31        9.13      4.07 o
  -8   1   8       19.23       20.39      3.91 o
  -7   1   8       43.01       47.60      3.48 o
  -6   1   8      265.63      262.63      7.19 o
  -5   1   8      386.65      398.81      9.21 o
  -4   1   8      575.53      568.95      9.24 o
  -3   1   8      496.31      494.55      5.90 o
  -2   1   8      433.07      429.85      9.36 o
  -1   1   8       21.41       27.44      3.66 o
   0   1   8       46.16       43.53      3.59 o
   1   1   8       21.18       28.15      3.23 o
   2   1   8      438.02      435.71      4.63 o
   3   1   8      498.66      492.93      7.95 o
   4   1   8      573.97      556.38      7.98 o
   5   1   8      381.79      386.34      6.24 o
   6   1   8      263.40      270.36      4.32 o
   7   1   8       46.49       50.66      3.24 o
   8   1   8       20.24       21.88      3.51 o
   9   1   8        4.75        7.52      3.76 o
  10   1   8        1.37        6.76      3.98 o
  -9   2   8       12.89       16.84      4.15 o
  -8   2   8       61.18       62.11      4.66 o
  -7   2   8        2.19        5.23      3.66 o
  -6   2   8       28.17       35.77      3.60 o
  -5   2   8      351.38      355.13      7.28 o
  -4   2   8     1145.56     1147.53     12.12 o
  -3   2   8      164.36      156.93      4.01 o
  -2   2   8       55.30       54.23      3.75 o
  -1   2   8      536.78      533.89      5.23 o
   0   2   8      570.01      572.39      4.84 o
   1   2   8      538.39      528.58      7.33 o
   2   2   8       54.32       50.84      3.28 o
   3   2   8      162.24      165.94      3.52 o
   4   2   8     1136.13     1137.26     12.55 o
   5   2   8      350.04      346.52      5.55 o
   6   2   8       29.05       35.98      3.13 o
   7   2   8        2.38        2.90      3.19 o
   8   2   8       59.27       57.64      3.46 o
   9   2   8       12.69       17.80      3.27 o
  -9   3   8       23.02       23.93      5.33 o
  -8   3   8       31.69       37.79      4.78 o
  -7   3   8       47.19       48.66      4.28 o
  -6   3   8       95.64       89.71      4.23 o
  -5   3   8       34.22       35.39      3.58 o
  -4   3   8      292.94      292.09      5.92 o
  -3   3   8       49.13       51.38      3.66 o
  -2   3   8      200.58      194.64      3.94 o
  -1   3   8      423.77      426.27      4.54 o
   0   3   8      593.81      574.34      5.49 o
   1   3   8      424.79      428.59      4.77 o
   2   3   8      196.30      183.22      3.91 o
   3   3   8       48.96       48.16      3.65 o
   4   3   8      293.71      292.95      3.70 o
   5   3   8       31.75       31.13      3.19 o
   6   3   8       96.75       94.44      3.37 o
   7   3   8       46.67       43.86      3.27 o
   8   3   8       31.34       32.52      3.18 o
   9   3   8       24.45       27.50      3.41 o
  -9   4   8        2.84        2.94      5.44 o
  -8   4   8        7.22       12.67      4.43 o
  -7   4   8       60.77       60.56      4.42 o
  -6   4   8        8.30       11.61      4.35 o
  -5   4   8       36.89       40.29      4.19 o
  -4   4   8       39.84       44.70      3.75 o
  -3   4   8      306.60      308.14      4.61 o
  -2   4   8     1392.50     1366.44     25.60 o
  -1   4   8      301.84      292.99      8.74 o
   0   4   8        0.86        4.66      3.64 o
   1   4   8      294.61      296.20      5.10 o
   2   4   8     1383.88     1369.75     10.59 o
   3   4   8      308.67      313.85      3.93 o
   4   4   8       39.07       44.92      3.45 o
   5   4   8       37.24       43.40      3.28 o
   6   4   8        8.21       12.64      3.02 o
   7   4   8       59.92       61.76      3.17 o
   8   4   8        7.47       11.88      3.35 o
   9   4   8        2.87        5.58      3.35 o
  -8   5   8       61.38       55.46      4.67 o
  -7   5   8       34.46       33.95      4.96 o
  -6   5   8        8.74       17.46      4.83 o
  -5   5   8        3.45        5.23      4.77 o
  -4   5   8       62.14       56.87      4.59 o
  -3   5   8       56.16       56.29      4.51 o
  -2   5   8      445.07      413.75     10.81 o
  -1   5   8      155.62      157.75      4.53 o
   0   5   8        5.12        9.24      3.92 o
   1   5   8      152.93      155.38      4.80 o
   2   5   8      445.77      443.59      5.12 o
   3   5   8       52.09       54.79      3.86 o
   4   5   8       59.59       59.72      3.21 o
   5   5   8        3.38        6.93      3.25 o
   6   5   8        8.98       14.47      3.45 o
   7   5   8       33.63       32.22      3.40 o
   8   5   8       61.74       58.12      3.57 o
  -8   6   8       26.80       29.23      4.73 o
  -7   6   8       17.93       21.76      5.34 o
  -6   6   8        4.85        3.42      5.16 o
  -5   6   8       14.58       18.24      5.03 o
  -4   6   8       21.72       22.58      4.64 o
  -3   6   8       47.59       52.90      4.80 o
  -2   6   8       21.35       21.82      4.18 o
  -1   6   8      146.65      146.06      5.16 o
   0   6   8     1758.63     1710.10     21.24 o
   1   6   8      151.61      159.05      5.67 o
   2   6   8       21.32       28.56      3.90 o
   3   6   8       47.79       52.56      3.91 o
   4   6   8       21.30       19.60      3.49 o
   5   6   8       15.42       18.20      3.68 o
   6   6   8        4.65        7.37      3.46 o
   7   6   8       18.01       21.07      3.64 o
   8   6   8       27.11       32.19      3.90 o
  -7   7   8        1.19        2.45      5.35 o
  -6   7   8       70.65       65.65      5.98 o
  -5   7   8       42.07       40.10      4.79 o
  -4   7   8       27.66       35.17      5.07 o
  -3   7   8       33.48       31.61      5.23 o
  -2   7   8       10.60       13.42      4.82 o
  -1   7   8       28.55       33.39      4.27 o
   0   7   8      415.26      398.82      6.13 o
   1   7   8       29.15       35.29      4.07 o
   2   7   8        9.50       10.55      4.20 o
   3   7   8       33.00       37.69      3.88 o
   4   7   8       27.06       33.39      3.72 o
   5   7   8       40.63       42.23      3.83 o
   6   7   8       69.79       60.55      3.60 o
   7   7   8        1.10        6.26      3.85 o
  -6   8   8       19.74       21.97      5.51 o
  -5   8   8       19.17       19.47      5.47 o
  -4   8   8        0.58        0.11      5.24 o
  -3   8   8       40.04       34.92      4.88 o
  -2   8   8      133.41      129.25      6.29 o
  -1   8   8        9.57        9.08      4.66 o
   0   8   8       49.79       48.40      4.44 o
   1   8   8        9.82       12.48      4.02 o
   2   8   8      131.45      130.96      4.72 o
   3   8   8       41.36       44.16      4.01 o
   4   8   8        0.67        4.01      3.79 o
   5   8   8       19.04       19.41      4.06 o
   6   8   8       20.01       24.35      4.18 o
  -5   9   8        5.57       10.34      5.60 o
  -4   9   8       22.60       18.91      5.43 o
  -3   9   8       17.99       19.92      5.47 o
  -2   9   8       44.59       51.07      5.18 o
  -1   9   8       10.07       13.81      5.26 o
   0   9   8        9.33       18.25      4.79 o
   1   9   8       10.13       11.63      4.36 o
   2   9   8       44.14       49.31      4.87 o
   3   9   8       18.06       21.15      4.22 o
   4   9   8       22.66       20.65      4.11 o
   5   9   8        5.59       10.65      4.29 o
  -2  10   8        7.41        7.85      5.65 o
  -1  10   8        1.50        6.11      6.18 o
   0  10   8        1.58        3.13      5.33 o
   1  10   8        1.61        2.87      4.96 o
   2  10   8        7.54       11.95      5.19 o
   0   0   9       68.58       63.94      5.97 o
   1   0   9      265.41      253.79      3.94 o
   2   0   9      657.62      640.86     11.27 o
   3   0   9       23.97       27.49      3.55 o
   4   0   9      435.90      407.33      7.37 o
   5   0   9       43.12       49.37      5.05 o
   6   0   9        3.42       10.45      3.79 o
   7   0   9       19.98       22.68      3.63 o
   8   0   9       47.54       50.06      3.81 o
   9   0   9        0.04        1.18      4.03 o
  -9   1   9        0.53        7.66      4.59 o
  -8   1   9      124.97      121.92      4.24 o
  -7   1   9       54.85       54.11      4.01 o
  -6   1   9      131.92      138.24      4.04 o
  -5   1   9      118.90      118.01      3.54 o
  -4   1   9      180.78      187.26      3.86 o
  -3   1   9      256.62      258.13      3.99 o
  -2   1   9       28.96       29.06      3.43 o
  -1   1   9       12.67       12.25      3.47 o
   0   1   9      284.65      282.20      5.89 o
   1   1   9       12.29        8.88      3.49 o
   2   1   9       28.52       33.57      3.36 o
   3   1   9      260.54      260.48      3.88 o
   4   1   9      189.69      195.74      4.14 o
   5   1   9      121.22      115.15      3.69 o
   6   1   9      130.12      128.91      3.72 o
   7   1   9       50.23       45.02      3.68 o
   8   1   9      124.75      126.06      4.58 o
   9   1   9        0.34        2.08      3.89 o
  -9   2   9       26.71       23.71      5.09 o
  -8   2   9       47.44       46.01      4.59 o
  -7   2   9       42.65       42.30      3.90 o
  -6   2   9      152.54      149.82      4.06 o
  -5   2   9       11.59       10.18      3.58 o
  -4   2   9      524.67      526.43      8.15 o
  -3   2   9      206.68      201.70      4.25 o
  -2   2   9      250.25      232.60      7.87 o
  -1   2   9      105.89      111.10      4.11 o
   0   2   9      651.64      646.85      7.65 o
   1   2   9      105.10      111.34      3.75 o
   2   2   9      252.07      238.84      4.21 o
   3   2   9      213.70      209.14      3.80 o
   4   2   9      545.57      536.34      6.49 o
   5   2   9       11.41       13.81      3.35 o
   6   2   9      153.10      150.75      3.92 o
   7   2   9       40.84       40.72      3.53 o
   8   2   9       47.36       42.91      3.68 o
   9   2   9       26.83       26.63      3.62 o
  -9   3   9       10.29       10.35      5.53 o
  -8   3   9        6.46        9.12      4.92 o
  -7   3   9       38.41       25.37      4.59 o
  -6   3   9       53.68       54.13      3.84 o
  -5   3   9       72.87       75.38      3.81 o
  -4   3   9      169.11      172.30      5.11 o
  -3   3   9       58.15       55.39      4.03 o
  -2   3   9      585.71      590.40      6.98 o
  -1   3   9      161.29      163.79      4.32 o
   0   3   9        6.76       12.13      3.79 o
   1   3   9      165.62      165.20      4.21 o
   2   3   9      599.56      602.78      6.55 o
   3   3   9       58.98       56.62      3.71 o
   4   3   9      169.62      169.59      3.56 o
   5   3   9       69.32       72.77      3.45 o
   6   3   9       52.56       48.11      3.32 o
   7   3   9       38.01       37.74      3.47 o
   8   3   9        6.04        7.30      3.35 o
   9   3   9        9.41        7.27      3.42 o
  -8   4   9       63.24       57.58      5.31 o
  -7   4   9       12.28       15.71      4.68 o
  -6   4   9        3.81        6.67      4.06 o
  -5   4   9       24.34       34.35      4.44 o
  -4   4   9       57.27       60.71      3.82 o
  -3   4   9        6.69        7.41      3.54 o
  -2   4   9      515.13      523.44      8.40 o
  -1   4   9      207.25      202.82      4.26 o
   0   4   9      327.06      325.75      5.35 o
   1   4   9      215.95      219.05      4.26 o
   2   4   9      536.90      543.70     10.17 o
   3   4   9        7.14        7.86      3.65 o
   4   4   9       59.71       63.76      3.70 o
   5   4   9       22.86       23.93      3.44 o
   6   4   9        4.14        7.77      3.44 o
   7   4   9       12.18       12.03      3.31 o
   8   4   9       63.70       55.65      3.48 o
  -8   5   9       23.70       27.29      4.64 o
  -7   5   9       21.20       21.93      4.45 o
  -6   5   9        1.31       -1.42      4.88 o
  -5   5   9       57.68       53.59      4.87 o
  -4   5   9      111.40      106.32      4.85 o
  -3   5   9       63.88       62.00      4.61 o
  -2   5   9      108.96      104.25      4.18 o
  -1   5   9       32.48       33.60      4.05 o
   0   5   9      567.16      573.59     14.87 o
   1   5   9       31.51       27.72      4.08 o
   2   5   9      107.58      107.38      3.85 o
   3   5   9       60.80       64.79      3.81 o
   4   5   9      112.00      109.02      3.90 o
   5   5   9       56.39       56.71      3.44 o
   6   5   9        1.19        2.06      3.58 o
   7   5   9       21.09       22.80      3.77 o
   8   5   9       23.85       21.27      3.75 o
  -7   6   9        0.21        3.84      5.59 o
  -6   6   9       39.40       42.46      5.43 o
  -5   6   9       27.17       30.32      5.20 o
  -4   6   9        5.45        9.31      5.00 o
  -3   6   9       20.50       23.01      4.67 o
  -2   6   9       56.03       58.93      4.75 o
  -1   6   9       45.72       40.37      4.74 o
   0   6   9       73.49       80.97      5.45 o
   1   6   9       42.34       43.34      4.09 o
   2   6   9       57.72       61.18      3.93 o
   3   6   9       20.66       20.66      3.81 o
   4   6   9        5.87        9.39      3.75 o
   5   6   9       26.92       25.74      3.83 o
   6   6   9       40.51       47.08      3.94 o
   7   6   9        0.14        4.06      3.91 o
  -6   7   9       32.91       31.91      5.64 o
  -5   7   9       13.62       18.11      5.62 o
  -4   7   9        6.89        6.82      4.74 o
  -3   7   9       36.08       42.43      5.33 o
  -2   7   9      159.00      152.34      4.75 o
  -1   7   9       52.96       52.38      4.47 o
   0   7   9       46.67       43.44      4.37 o
   1   7   9       49.99       49.83      4.20 o
   2   7   9      157.37      158.28      8.40 o
   3   7   9       34.66       40.29      4.11 o
   4   7   9        6.66        8.68      3.96 o
   5   7   9       13.48       16.15      4.01 o
   6   7   9       33.70       35.59      4.00 o
  -5   8   9        3.94        4.41      5.70 o
  -4   8   9       32.29       41.53      5.58 o
  -3   8   9       35.09       35.49      5.43 o
  -2   8   9       43.85       45.54      5.35 o
  -1   8   9        1.24        5.36      4.64 o
   0   8   9        1.81        5.00      4.37 o
   1   8   9        1.73        2.32      4.34 o
   2   8   9       43.08       38.17      4.88 o
   3   8   9       34.30       33.39      4.41 o
   4   8   9       33.12       37.74      4.17 o
   5   8   9        4.34        6.52      4.35 o
  -3   9   9       16.09       15.25      5.98 o
  -2   9   9       10.22        9.95      5.61 o
  -1   9   9       10.61       12.98      5.40 o
   0   9   9        2.54        0.50      4.87 o
   1   9   9       11.13        9.36      4.59 o
   2   9   9       10.58        9.48      5.14 o
   3   9   9       15.34       17.19      4.49 o
   0   0  10      676.68      663.35      8.92 o
   1   0  10       37.49       45.09      3.70 o
   2   0  10       59.20       56.64      3.64 o
   3   0  10       43.74       44.77      3.62 o
   4   0  10      290.01      302.56      9.48 o
   5   0  10      163.88      162.61      3.59 o
   6   0  10       75.18       72.49      3.97 o
   7   0  10        6.28       13.02      3.88 o
   8   0  10        3.28        5.84      4.09 o
  -8   1  10       19.53       21.19      4.17 o
  -7   1  10       46.18       46.40      4.07 o
  -6   1  10      275.87      265.41      4.15 o
  -5   1  10      103.88      105.34      3.90 o
  -4   1  10       79.90       83.49      3.75 o
  -3   1  10       75.67       75.66      3.62 o
  -2   1  10      106.74       99.58      3.79 o
  -1   1  10       31.17       40.06      3.91 o
   0   1  10       18.03       20.08      3.70 o
   1   1  10       31.63       32.62      4.01 o
   2   1  10      108.10      108.34      3.89 o
   3   1  10       75.65       79.99      3.80 o
   4   1  10       83.60       88.75      4.83 o
   5   1  10      104.41      104.68      3.94 o
   6   1  10      268.41      266.91      6.41 o
   7   1  10       46.21       48.08      3.83 o
   8   1  10       20.59       24.25      3.94 o
  -8   2  10        9.81        8.34      4.68 o
  -7   2  10        8.30       11.53      3.95 o
  -6   2  10       51.81       50.61      3.76 o
  -5   2  10       32.91       32.50      3.83 o
  -4   2  10       51.72       49.14      3.68 o
  -3   2  10       15.19       16.53      3.57 o
  -2   2  10      495.63      494.97      8.94 o
  -1   2  10       86.64       96.95      4.05 o
   0   2  10       87.02       83.22      4.00 o
   1   2  10       86.42       91.58      3.86 o
   2   2  10      491.85      499.74      7.18 o
   3   2  10       15.87       18.73      3.51 o
   4   2  10       50.88       49.20      3.59 o
   5   2  10       30.47       30.42      3.57 o
   6   2  10       51.54       47.83      3.62 o
   7   2  10        8.82       11.17      3.63 o
   8   2  10        9.57        6.30      4.04 o
  -8   3  10       60.48       59.23      4.71 o
  -7   3  10       78.46       83.46      4.79 o
  -6   3  10       34.22       31.99      3.82 o
  -5   3  10       23.15       25.85      3.89 o
  -4   3  10      165.29      166.89      6.24 o
  -3   3  10       51.92       49.25      4.79 o
  -2   3  10       78.22       77.75      4.22 o
  -1   3  10       15.53       17.75      3.93 o
   0   3  10       42.70       45.92      3.97 o
   1   3  10       15.49       16.46      3.92 o
   2   3  10       80.58       82.50      4.00 o
   3   3  10       54.80       55.65      3.72 o
   4   3  10      160.34      159.12      3.96 o
   5   3  10       22.60       23.32      3.55 o
   6   3  10       33.57       32.40      3.59 o
   7   3  10       78.49       79.55      3.66 o
   8   3  10       59.53       56.09      3.60 o
  -8   4  10        7.50        8.39      5.54 o
  -7   4  10       14.10       15.83      4.88 o
  -6   4  10        3.26        3.63      4.60 o
  -5   4  10       12.09       11.93      4.58 o
  -4   4  10       99.01      108.88      4.48 o
  -3   4  10       78.17       83.93      4.51 o
  -2   4  10       25.02       28.54      4.90 o
  -1   4  10       34.28       35.53      3.90 o
   0   4  10      421.22      446.39      8.95 o
   1   4  10       37.30       37.70      4.29 o
   2   4  10       24.32       20.63      3.74 o
   3   4  10       73.59       78.47      3.78 o
   4   4  10      100.29      108.25      3.93 o
   5   4  10       12.35       11.52      3.89 o
   6   4  10        3.44        5.41      3.64 o
   7   4  10       13.53       15.28      3.53 o
   8   4  10        7.23       10.10      3.67 o
  -7   5  10        2.85        9.55      5.46 o
  -6   5  10       42.24       43.43      5.41 o
  -5   5  10       41.13       36.90      5.00 o
  -4   5  10       26.34       27.18      4.94 o
  -3   5  10        0.71        6.03      3.92 o
  -2   5  10       50.30       54.39      4.28 o
  -1   5  10       56.77       51.48      4.21 o
   0   5  10      266.56      258.64      7.53 o
   1   5  10       59.85       54.28      4.32 o
   2   5  10       48.29       51.04      4.07 o
   3   5  10        0.80        1.76      3.93 o
   4   5  10       25.93       28.50      3.64 o
   5   5  10       42.17       44.92      3.66 o
   6   5  10       41.87       45.00      3.89 o
   7   5  10        2.63        5.12      3.99 o
  -6   6  10       11.57       18.69      5.64 o
  -5   6  10       18.36       18.31      5.41 o
  -4   6  10        6.31        8.51      5.34 o
  -3   6  10       45.68       46.74      5.00 o
  -2   6  10       99.29       96.80      5.03 o
  -1   6  10      101.35       98.20      4.65 o
   0   6  10       80.77       79.53      4.31 o
   1   6  10       96.06       89.99      4.95 o
   2   6  10      100.97       99.70      4.10 o
   3   6  10       46.14       46.12      3.97 o
   4   6  10        6.60        6.12      3.63 o
   5   6  10       18.06       18.86      3.95 o
   6   6  10       11.33        8.21      4.04 o
  -5   7  10        2.63        6.51      5.90 o
  -4   7  10       15.63       19.74      5.43 o
  -3   7  10       45.59       41.85      5.93 o
  -2   7  10       13.25       12.85      4.84 o
  -1   7  10        5.31        5.53      4.62 o
   0   7  10       95.63       85.30      4.70 o
   1   7  10        5.18        7.43      4.44 o
   2   7  10       11.92        9.57      3.85 o
   3   7  10       47.00       46.17      4.20 o
   4   7  10       15.34       18.59      4.13 o
   5   7  10        2.61        5.63      4.09 o
  -4   8  10        3.15        5.61      5.72 o
  -3   8  10       18.83       12.34      5.60 o
  -2   8  10       16.74       14.39      5.51 o
  -1   8  10       30.70       31.57      4.98 o
   0   8  10        7.40        7.48      4.76 o
   1   8  10       31.85       30.83      4.71 o
   2   8  10       16.59       13.83      4.23 o
   3   8  10       18.04       21.38      4.49 o
   4   8  10        2.99        3.40      4.43 o
  -1   9  10       18.11       11.26      5.95 o
   0   9  10       12.99       15.96      5.15 o
   1   9  10       17.84       17.09      5.14 o
   0   0  11     1141.94     1061.86     11.63 o
   1   0  11       21.86       26.15      3.93 o
   2   0  11       11.28       11.17      3.68 o
   3   0  11        0.31        3.28      3.68 o
   4   0  11      264.79      263.30      4.47 o
   5   0  11       33.81       34.75      3.81 o
   6   0  11        5.76        9.18      3.99 o
   7   0  11        7.42        9.58      4.03 o
   8   0  11        4.32        9.13      4.63 o
  -8   1  11       77.54       63.18      4.52 o
  -7   1  11       42.89       41.76      4.21 o
  -6   1  11       46.89       49.84      4.08 o
  -5   1  11       24.14       26.25      4.03 o
  -4   1  11       12.65       15.06      3.72 o
  -3   1  11        2.98        4.56      3.67 o
  -2   1  11       26.75       31.96      3.81 o
  -1   1  11        4.92        5.32      3.78 o
   0   1  11       26.00       22.50      3.92 o
   1   1  11        5.29       10.16      3.91 o
   2   1  11       28.07       29.85      3.83 o
   3   1  11        3.10        6.42      3.74 o
   4   1  11       11.67       10.89      3.91 o
   5   1  11       24.03       26.72      4.00 o
   6   1  11       46.97       51.16      4.08 o
   7   1  11       41.90       38.69      4.08 o
   8   1  11       77.15       63.58      4.51 o
  -7   2  11       21.12       22.06      4.38 o
  -6   2  11       19.98       25.59      4.13 o
  -5   2  11       17.44       20.08      3.94 o
  -4   2  11        1.51        6.81      3.78 o
  -3   2  11        1.86        5.90      3.75 o
  -2   2  11      568.76      579.22      9.70 o
  -1   2  11       24.46       28.64      4.06 o
   0   2  11       24.83       28.51      4.01 o
   1   2  11       24.96       27.85      3.72 o
   2   2  11      570.39      581.08      9.55 o
   3   2  11        2.14        1.77      4.05 o
   4   2  11        1.30        1.54      3.74 o
   5   2  11       18.18       17.80      3.84 o
   6   2  11       20.54       21.18      3.90 o
   7   2  11       21.32       21.58      4.42 o
  -7   3  11       24.09       27.98      5.08 o
  -6   3  11       22.96       27.99      4.24 o
  -5   3  11       42.87       39.05      4.03 o
  -4   3  11      143.05      153.67      4.26 o
  -3   3  11       78.96       81.05      4.43 o
  -2   3  11       45.42       41.39      4.18 o
  -1   3  11        2.44        6.14      3.72 o
   0   3  11       35.52       37.71      4.27 o
   1   3  11        2.46        4.82      3.85 o
   2   3  11       45.78       44.81      3.90 o
   3   3  11       77.62       75.60      4.04 o
   4   3  11      143.27      157.61      4.12 o
   5   3  11       42.59       40.21      3.88 o
   6   3  11       22.50       27.14      4.00 o
   7   3  11       23.94       27.02      4.02 o
  -7   4  11        9.76       13.20      5.32 o
  -6   4  11       23.36       23.44      5.13 o
  -5   4  11        1.17        3.49      4.14 o
  -4   4  11       96.48       95.02      5.49 o
  -3   4  11       42.45       39.24      4.59 o
  -2   4  11        3.43       10.93      4.24 o
  -1   4  11        5.67        9.50      4.33 o
   0   4  11      284.48      287.63      7.05 o
   1   4  11        6.60        9.64      4.20 o
   2   4  11        3.49       10.46      4.04 o
   3   4  11       43.84       47.44      4.18 o
   4   4  11       96.42      102.01      4.28 o
   5   4  11        1.12        7.09      4.23 o
   6   4  11       23.35       29.79      4.29 o
   7   4  11        9.89       16.34      4.23 o
  -6   5  11       61.01       68.87      5.33 o
  -5   5  11       77.60       82.98      6.00 o
  -4   5  11       16.45       17.36      5.50 o
  -3   5  11       32.23       34.18      4.58 o
  -2   5  11      108.15      118.02      4.88 o
  -1   5  11       27.32       27.38      4.28 o
   0   5  11        1.67        1.33      4.39 o
   1   5  11       26.01       28.93      4.22 o
   2   5  11      106.93      111.12      4.88 o
   3   5  11       33.13       34.46      4.19 o
   4   5  11       16.41       17.03      4.23 o
   5   5  11       77.38       74.16      4.68 o
   6   5  11       61.69       68.07      4.16 o
  -5   6  11       35.37       36.12      5.80 o
  -4   6  11       34.59       34.42      5.52 o
  -3   6  11        0.11       -1.70      5.27 o
  -2   6  11       74.18       66.56      5.24 o
  -1   6  11        9.43       13.68      5.16 o
   0   6  11        4.43        5.28      4.59 o
   1   6  11        9.58       12.63      4.75 o
   2   6  11       73.02       66.61      4.23 o
   3   6  11        0.04        0.42      4.19 o
   4   6  11       34.75       37.06      4.25 o
   5   6  11       35.06       35.70      4.32 o
  -4   7  11       48.00       46.88      5.83 o
  -3   7  11       24.14       23.84      5.89 o
  -2   7  11       12.32        8.11      5.18 o
  -1   7  11       15.42       16.50      4.92 o
   0   7  11        8.38        8.99      4.84 o
   1   7  11       16.40       14.25      4.75 o
   2   7  11       11.90        8.56      4.11 o
   3   7  11       24.12       21.65      4.22 o
   4   7  11       48.11       47.04      4.43 o
  -2   8  11       14.29       20.79      6.13 o
  -1   8  11        6.72        9.27      5.33 o
   0   8  11       14.33       14.13      4.71 o
   1   8  11        6.38        5.55      5.01 o
   2   8  11       13.97       14.73      4.46 o
   0   0  12       12.52       14.64      5.63 o
   1   0  12       62.73       64.29      4.14 o
   2   0  12       17.78       21.33      3.96 o
   3   0  12       19.32       20.18      3.98 o
   4   0  12       15.54       18.38      4.05 o
   5   0  12      132.35      134.72      4.53 o
   6   0  12        0.30        2.54      4.15 o
   7   0  12        2.90        9.31      4.52 o
  -7   1  12       13.51       11.94      4.53 o
  -6   1  12       30.53       30.87      4.33 o
  -5   1  12       49.04       54.23      3.98 o
  -4   1  12       24.31       29.76      4.05 o
  -3   1  12       20.50       22.87      3.79 o
  -2   1  12       20.59       19.48      4.20 o
  -1   1  12        7.00       11.14      4.03 o
   0   1  12       87.25       79.93      4.35 o
   1   1  12        6.49        9.72      4.00 o
   2   1  12       21.33       19.52      4.02 o
   3   1  12       20.77       28.83      4.07 o
   4   1  12       24.89       30.08      4.01 o
   5   1  12       49.11       54.43      4.24 o
   6   1  12       30.16       26.93      4.33 o
   7   1  12       13.82       15.37      4.42 o
  -6   2  12       22.40       18.27      4.43 o
  -5   2  12       15.70       20.57      4.28 o
  -4   2  12       15.43       19.58      4.11 o
  -3   2  12      113.79      111.06      4.20 o
  -2   2  12       32.37       35.77      4.17 o
  -1   2  12       45.10       40.28      4.06 o
   0   2  12       45.54       51.74      3.99 o
   1   2  12       42.40       41.05      4.30 o
   2   2  12       31.23       39.44      4.11 o
   3   2  12      111.39      118.14      4.58 o
   4   2  12       16.82       16.08      4.18 o
   5   2  12       15.65       19.04      4.23 o
   6   2  12       22.17       24.02      4.40 o
  -6   3  12       25.39       25.49      4.55 o
  -5   3  12        9.96        8.85      4.25 o
  -4   3  12       12.05       20.59      3.99 o
  -3   3  12       27.06       34.84      4.11 o
  -2   3  12       77.88       78.70      4.47 o
  -1   3  12        2.09        5.34      4.24 o
   0   3  12        0.99        2.23      4.20 o
   1   3  12        1.78        5.60      3.98 o
   2   3  12       78.80       80.50      4.27 o
   3   3  12       26.75       31.60      4.23 o
   4   3  12       11.31       18.69      4.24 o
   5   3  12       10.12        9.90      4.17 o
   6   3  12       25.04       26.41      4.24 o
  -6   4  12       20.08       25.39      5.31 o
  -5   4  12       29.92       30.77      4.53 o
  -4   4  12       23.53       26.95      4.43 o
  -3   4  12       30.25       24.37      4.60 o
  -2   4  12       58.78       57.77      4.69 o
  -1   4  12       62.23       65.29      4.51 o
   0   4  12        1.93        5.20      4.55 o
   1   4  12       61.76       69.22      4.26 o
   2   4  12       61.66       58.87      4.26 o
   3   4  12       28.88       29.57      4.35 o
   4   4  12       23.25       25.14      4.44 o
   5   4  12       28.67       28.93      4.60 o
   6   4  12       20.28       21.25      4.93 o
  -5   5  12        5.93       16.77      6.16 o
  -4   5  12       38.56       41.83      5.07 o
  -3   5  12        3.72        5.95      4.87 o
  -2   5  12       19.95       32.30      4.88 o
  -1   5  12       42.08       39.60      4.41 o
   0   5  12       15.88       22.51      4.63 o
   1   5  12       41.35       38.41      4.19 o
   2   5  12       20.02       24.72      4.41 o
   3   5  12        3.53       12.34      4.48 o
   4   5  12       38.22       43.58      4.38 o
   5   5  12        6.15       12.51      4.73 o
  -4   6  12        3.63       13.95      6.35 o
  -3   6  12       28.87       32.22      5.51 o
  -2   6  12        1.38        2.71      5.85 o
  -1   6  12       23.73       37.58      5.87 o
   0   6  12       22.85       25.84      4.97 o
   1   6  12       23.63       29.98      5.02 o
   2   6  12        1.21        3.06      4.33 o
   3   6  12       28.50       33.51      4.78 o
   4   6  12        3.63        5.65      4.34 o
  -2   7  12        5.53       11.88      5.05 o
  -1   7  12        8.38        6.32      5.36 o
   0   7  12       79.49       71.09      5.17 o
   1   7  12        8.88        1.76      5.37 o
   2   7  12        5.43        9.88      4.65 o
   0   0  13       10.81       12.62      5.92 o
   1   0  13       62.63       65.06      4.43 o
   2   0  13      431.64      414.17     14.69 o
   3   0  13        3.48        6.76      4.18 o
   4   0  13       23.74       22.86      4.21 o
   5   0  13        8.62        9.57      4.44 o
  -5   1  13        7.93        5.87      4.19 o
  -4   1  13        1.77        2.04      4.26 o
  -3   1  13       42.19       44.22      4.37 o
  -2   1  13       48.99       51.59      4.37 o
  -1   1  13        1.26        5.42      4.25 o
   0   1  13       97.65       95.55      4.54 o
   1   1  13        1.25        4.12      4.36 o
   2   1  13       48.40       51.44      4.37 o
   3   1  13       42.90       48.09      4.51 o
   4   1  13        2.27        3.73      4.34 o
   5   1  13        7.77        6.58      4.38 o
  -5   2  13        4.78        8.91      4.43 o
  -4   2  13       64.04       60.51      4.44 o
  -3   2  13        1.12        3.02      4.43 o
  -2   2  13       13.50       18.00      4.13 o
  -1   2  13       57.21       55.36      4.36 o
   0   2  13      380.61      374.08      5.34 o
   1   2  13       56.73       55.21      4.64 o
   2   2  13       13.43       17.55      4.22 o
   3   2  13        1.32        0.31      4.57 o
   4   2  13       67.00       67.34      4.76 o
   5   2  13        4.45        7.02      4.57 o
  -5   3  13       41.40       44.83      4.65 o
  -4   3  13       46.23       42.53      4.60 o
  -3   3  13        4.47        4.52      4.31 o
  -2   3  13        3.07        6.77      4.41 o
  -1   3  13       39.83       41.79      4.31 o
   0   3  13        0.14        3.56      4.27 o
   1   3  13       39.66       38.99      4.25 o
   2   3  13        2.64        6.04      4.53 o
   3   3  13        4.40        6.30      4.49 o
   4   3  13       46.52       39.41      4.39 o
   5   3  13       40.13       41.05      4.77 o
  -4   4  13        4.63       10.77      4.62 o
  -3   4  13       55.59       53.70      4.38 o
  -2   4  13       34.30       32.30      4.89 o
  -1   4  13        6.36       11.10      4.51 o
   0   4  13        5.27       11.04      4.76 o
   1   4  13        6.92        8.42      4.50 o
   2   4  13       36.31       37.24      4.57 o
   3   4  13       55.02       51.42      4.68 o
   4   4  13        4.54       10.53      4.65 o
  -3   5  13       49.34       46.11      4.81 o
  -2   5  13        9.71       11.24      4.87 o
  -1   5  13       23.14       25.36      5.04 o
   0   5  13        2.80       13.81      4.90 o
   1   5  13       23.58       25.24      4.44 o
   2   5  13        9.38       11.78      4.72 o
   3   5  13       47.36       43.06      4.77 o
  -1   6  13       16.17       18.10      5.38 o
   0   6  13        7.10        8.15      5.28 o
   1   6  13       15.57       18.42      4.64 o
   0   0  14       43.23       48.53      6.47 o
   1   0  14        4.52       11.10      4.53 o
   2   0  14        0.60        0.76      4.50 o
   3   0  14       80.50       79.74      6.50 o
   4   0  14       43.93       45.06      4.95 o
  -4   1  14       11.80       12.30      4.79 o
  -3   1  14       15.12       13.88      4.49 o
  -2   1  14        5.99       10.94      4.56 o
  -1   1  14        9.66       10.79      4.87 o
   0   1  14        0.91        7.95      4.79 o
   1   1  14        9.61       14.76      4.67 o
   2   1  14        5.21        8.60      4.84 o
   3   1  14       15.44       13.69      4.89 o
   4   1  14       12.28       12.33      4.78 o
  -3   2  14        3.21        9.08      4.68 o
  -2   2  14       48.01       50.29      4.87 o
  -1   2  14       34.06       35.34      4.75 o
   0   2  14        5.24       11.21      4.67 o
   1   2  14       34.03       38.64      5.12 o
   2   2  14       47.32       55.06      5.01 o
   3   2  14        2.89        6.80      4.66 o
  -3   3  14        1.97        2.81      4.65 o
  -2   3  14       16.94       16.07      4.63 o
  -1   3  14       25.64       28.09      4.65 o
   0   3  14       21.56       20.57      4.44 o
   1   3  14       26.79       33.25      4.85 o
   2   3  14       17.09       19.88      4.87 o
   3   3  14        1.93        0.30      4.92 o
  -1   4  14       12.20       12.64      5.16 o
   0   4  14       23.73       34.22      4.88 o
   1   4  14       11.66       16.45      4.77 o
 
